# Supplementary material for: STIC2 selectively binds ribosome-nascent chain complexes in the cotranslational sorting of Arabidopsis thylakoid proteins
Source: EMBO J. 2024 Aug 27;43(20):4699–719. doi: 10.1038/s44318-024-00211-4 (PMC11480477; doi:10.1038/s44318-024-00211-4)
Supplement: Supplementary file 3 — Data Set EV1 [file 44318_2024_211_MOESM3_ESM.xlsx]

## Sheet: Dataset EV1
Dataset EV1 MaxQuant analyses MS/MS label-free quantification intensities
Uniprot ID	Uniprot Name	Psat#	Potential At#	Number of Proteins	Peptides	Unique Peptides	LFQ intensity TST-D1 (56)_1_A	LFQ intensity TST-D1 (56)_1_B	LFQ intensity TST-D1 (56)_2_A	LFQ intensity TST-D1 (56)_2_B	LFQ intensity TST-D1 (69)_1_A	LFQ intensity TST-D1 (69)_1_B	LFQ intensity TST-D1 (69)_2_A	LFQ intensity TST-D1 (69)_2_B	LFQ intensity TST-D1 (108)_1_A	LFQ intensity TST-D1 (108)_1_B	LFQ intensity TST-D1 (108)_2_A	LFQ intensity TST-D1 (108)_2_B	LFQ intensity TST-D1 (136)_1_A	LFQ intensity TST-D1 (136)_1_B	LFQ intensity TST-D1 (136)_2_A	LFQ intensity TST-D1 (136)_2_B	LFQ intensity TST-D1 (195)_1_A	LFQ intensity TST-D1 (195)_1_B	LFQ intensity TST-D1 (195)_2_A	LFQ intensity TST-D1 (195)_2_B	LFQ intensity TST-D1 (291)_1_A	LFQ intensity TST-D1 (291)_1_B	LFQ intensity TST-D1 (291)_2_A	LFQ intensity TST-D1 (291)_2_B	LFQ intensity TST-uS2c (158)_1 A	LFQ intensity TST-uS2c (158)_1 B	LFQ intensity TST-uS2c (158)_2 A	LFQ intensity TST-uS2c (158)_2 B
A0A072UP88	TAL	Psat4g070360.2	AT5G13420.1	2	2	2	23594	28412	0	0	26938	15419	0	2689	17481	20759	0	0	27452	25327	0	0	26659	33438	0	0	0	69263	0	0	0	0	0	0
A0A072V684	A0A072V684	Psat1g134240.1		1	1	1	54156	47363	0	76507	0	0	0	0	0	0	0	0	46636	56166	0	0	0	0	0	0	0	0	0	0	0	0	0	0
A0A1S2XK40	A0A1S2XK40	Psat1g069960.2		2	1	1	12747	11934	0	0	0	11847	14336	0	14041	0	0	0	0	22085	0	0	32543	51288	0	0	2485	41815	0	0	0	0	0	0
A0A1S2Y854	A0A1S2Y854	Psat5g011440.1	At1G63610	1	4	4	11622	11045	39478	38975	65311	0	52729	4360	12159	0	31467	5426	10893	64372	53281	0	10810	11733	0	3161	18312	11139	0	0	0	0	0	0
A0A1S2Z662	ICT1	Psat4g068640.1	At5g19830.1	1	5	5	10062	41506	80559	12808	54492	33721	16231	22892	21153	23584	21300	13723	13207	21801	21857	15927	39194	40625	10394	55012	49099	66168	24940	19250	0	80236	0	11319
A0A1S3E5A8	A0A1S3E5A8	Psat6g044440.4	AT1G23180	5	5	5	32776	0	79878	8386	70569	46623	8984	61468	69427	6413	0	58168	24064	41411	0	0	67313	68191	0	86313	43546	16504	0	0	30779	0	0	0
A0A2K3NKT1	A0A2K3NKT1	Psat7g260440.1		1	3	3	14060	13645	107020	60651	19139	17602	112270	138360	11121	28554	131850	69220	90595	88189	16921	27361	0	0	54795	23936	0	0	0	0	0	0	0	3974
A0A2K3P005	COBWD	Psat6g237480.1	AT1G80480.1	1	7	7	24775	20979	12325	23715	34400	32252	40254	13678	26943	35906	0	0	19681	28154	0	0	43720	25557	0	14132	30837	22467	0	0	0	0	0	0
A0A2Z6NLS5	A0A2Z6NLS5	Psat1g080040.1		1	3	3	36614	30528	10401	39410	31293	33035	44778	10044	35698	38983	35655	24893	129730	88485	15632	23671	177440	209020	61777	88934	252440	92636	10728	11430	18674	15349	0	70395
A0A392R6B6	A0A392R6B6	Psat5g189080.1		1	1	1	0	0	77913	68304	0	0	122430	75305	0	26023	72855	41095	0	0	36850	37301	0	0	0	33038	0	0	0	0	34055	33664	0	22733
A0A3Q0ETQ4	A0A3Q0ETQ4	Psat4g161440.1		1	4	4	0	42815	55092	41336	0	0	35008	48019	0	76676	67832	61693	0	0	62194	85111	0	0	67687	10030	0	0	11083	89992	3780	40817	0	61407
A3PCG2	EFTS	Psat1g044600.1	AT4G29060	2	12	12	151650	210270	56852	76164	184630	173490	28264	54741	328680	281840	37684	36713	337820	378240	50524	61860	538720	591280	93888	186360	464170	659380	28562	21739	27304	81709	0	96299
A4GGC9	RR12	Psat6g178680.1	ATCG00065.1	1	2	2	20347	14238	0	0	13999	23838	22442	0	0	15473	35537	36985	48592	32076	0	0	44585	44473	37412	35628	30323	100110	34073	0	41291	54729	0	8806
A8MS68	PLPD1	Psat4g023520.1	AT3G16950.1	3	9	9	318390	262030	226260	305330	246950	266520	385680	260170	173640	290020	187460	312180	93276	264390	249070	179260	219910	165650	42233	236430	206610	335500	17835	45230	15414	20845	0	134470
B5LMQ9	RK14	Psat1g099160.1 Psat5g284200.1	AtCg00780.1	2	4	1	0	14498	19968	20054	0	14934	12995	21176	22309	0	38043	36609	16311	21819	17567	16689	25354	25526	124780	44574	29923	23101	19328	11129	17650	18059	0	69627
				2	3	1	0	0	0	0	0	0	0	0	0	0	0	21746	0	0	0	0	0	0	0	0	0	0	0	0	15050	0	0	112020
B5LMR0	RK16	Psat0s1446g0200.1	AtCg00790.1	2	2	1	0	0	0	0	0	0	0	0	0	0	10855	13972	0	0	0	74413	0	0	86253	31036	0	0	70154	0	56127	0	0	18808
B9FSC8	OPR11	Psat2g190280.2	AT1G76690.1	3	1	1	0	28134	0	0	27665	2522	0	29845	44679	0	0	0	0	59112	0	0	73313	78285	0	19007	0	0	0	0	0	0	0	0
B9HBA8	ACCC1	Psat0s916g0080.1	AT5G35360	2	41	41	62750000	65643000	351250000	263200000	75934000	75017000	352070000	302550000	125620000	122310000	347120000	280910000	50205000	53862000	478430000	472540000	52318000	47805000	340060000	259900000	62251000	57213000	654960000	729840000	188250000	173860000	2089600	194290000
B9HQZ6	SYAP	Psat5g000840.1 Psat5g000880.3	AT5G22800.1	1	2	2	72819	0	251940	125890	41998	0	78154	57607	0	69904	201160	74037	5283	0	34526	26335	0	11113	0	2066	0	0	13495	0	0	0	0	0
				4	5	5	0	99404	13729	10343	21904	19594	14479	11837	11047	96668	81935	99446	11833	18577	0	0	12249	15457	32378	18422	15263	17207	0	0	0	0	0	0
B9SL58	PURA2	Psat3g071360.1	AT3G57610.1	1	3	3	54678	0	0	0	0	39523	0	0	25973	22938	0	0	64531	26949	0	17519	47224	47744	0	0	0	52898	0	0	11749	0	0	0
F4IFC5	SYTM2	Psat5g104480.1	AT2G04842.1	3	3	3	92041	13504	28424	4183	10580	11847	11520	60954	68931	0	0	0	12464	15849	89188	46322	13330	11652	83648	76883	12386	19667	0	0	0	0	0	0
F4IW47	TKTC2	Psat6g238800.1	AT2G45290.2	2	14	13	1793400	2427300	101080	116240	1958400	1599500	162630	159420	2361100	2153300	129940	92875	5244300	4689100	93875	73776	3013100	2506500	85453	45773	1442300	730400	28751	49715	74442	65977	0	33248
F4K0E8	ISPG	Psat5g278240.1	AT5G60600.1	1	3	3	82035	69072	13251	56539	0	8017	11928	13238	90993	87697	10970	43622	10291	80542	0	0	0	96976	0	0	0	84945	0	0	0	0	0	0
F4K410	SVR3	Psat6g127960.2	AT5G13650.1	2	5	5	30347	18350	48902	82217	37325	25721	70187	0	34189	19587	0	13696	123860	31420	0	28939	0	49568	12019	49996	107790	0	0	0	0	30019	0	0
F6H7K5	THI42	Psat6g209120.1	AT5G54770.1	1	4	4	22084	31160	68804	47078	34153	24638	115680	96763	46892	26547	42545	87611	34865	30931	0	0	49327	57789	0	77429	53795	30596	0	0	0	38614	0	0
G7I7C8	G7I7C8	Psat6g095240.1	AT5G04440	3	1	1	35035	0	28427	0	0	0	0	22443	0	0	28855	0	0	0	0	0	0	0	0	0	0	0	0	0	0	0	0	0
G7JR97	G7JR97	Psat7g241800.1		1	3	3	20180	32156	36049	0	27072	26233	41799	29447	43362	26769	0	0	13934	11230	0	33566	95053	63755	0	18011	13917	18013	0	0	0	3704	0	51361
G7JYB8	G7JYB8	Psat2g091800.1		2	2	2	60167	63892	12292	93399	9074	65223	11867	86628	0	78551	98542	0	12141	0	85037	87521	0	0	19209	43329	0	0	0	0	0	58611	0	15927
G7L2M8	GRPE	Psat3g085320.3	AT5G17710.1	3	8	8	68029	47675	29009	22521	94198	76831	59089	88266	209220	88187	11390	15776	222360	93495	32790	38088	119160	51823	62173	30004	50079	43928	11564	71238	19693	26235	0	25043
I1K0K6	EFGC2	Psat4g069360.2	AT1G62750.1	4	7	7	52312	36091	13505	80548	59185	43589	21514	12311	43068	47901	75335	11732	173600	86976	0	9622	60277	41972	12848	0	45040	27876	65256	0	62039	0	0	37046
I3SWS0	I3SWS0	Psat6g155960.2	At5g53850	4	2	2	10898	48997	0	0	0	33637	0	0	0	31616	0	0	0	30336	0	0	0	35253	0	0	52221	48692	21532	0	0	0	0	0
O04603	RK5	Psat3g107160.1	AT4G01310.1	1	6	6	63461	0	22845	50621	0	16179	61797	62503	0	75066	110590	164300	35393	76936	96294	171540	129690	105560	401160	83066	116670	15546	180350	112970	106260	111900	0	377480
O20252	S17P	Psat5g127280.2	AT3G55800	10	7	7	243110	274600	12800	36507	243130	193220	17128	43174	400610	396400	11448	26242	162840	447010	31184	28168	497490	464860	49653	55513	468170	555580	15921	48751	18091	13002	0	89752
O22265	cpSRP43	Psat7g178840.1	AT2G47450.1	1	5	5	40779	145100	32868	42953	37219	77896	31328	24236	54045	20819	42778	13157	37815	36885	30521	0	60033	131370	36668	38195	37629	113690	53675	0	8056	0	0	0
O22437	CHLD	Psat0s3604g0040.1	AT1G08520.1	1	12	12	18120	15757	213800	98873	16074	26175	439880	830230	12012	0	134980	152940	21416	17749	83404	77633	13949	0	54610	468200	13953	0	10626	33451	28485	26339	0	24710
O23049	RK6	Psat1g066560.1	AT1G05190.1	1	7	7	69197	99068	32058	83907	12942	0	17915	23568	269640	53282	84983	22916	33093	17798	37288	36965	17216	16397	125530	212140	52767	0	51867	32500	43385	98668	0	175920
O24310	EFTU	Psat5g116480.1	At4g20360	1	10	10	482090	389580	182790	118110	169610	341590	364080	144980	563410	444930	146250	121790	1088100	585740	23585	88218	1124500	546350	95817	15024	485520	224560	0	62892	26264	53631	0	38146
O24457	ODPA3	Psat0s3525g0080.1	AT1G01090.1	2	2	2	12123	10656	0	0	14762	21534	21485	0	81512	29162	0	0	20213	0	0	0	31182	22012	0	0	27037	33714	0	0	22886	0	0	0
O34331	YLBH	Psat1g076480.1		1	2	2	34927	37406	3421	0	36251	3416	33241	40183	36048	3098	0	0	4315	39044	25666	31217	48623	0	32572	0	36157	47508	0	0	2754	0	0	44517
O49485	SERA1	Psat6g219520.1	AT4G34200.1	1	3	3	0	11749	0	69296	13530	0	11160	89744	47461	16657	10480	84149	17918	20667	0	68718	0	0	0	4508	0	0	0	0	0	0	0	46165
O64730	P2C26	Psat5g153360.1	AT2G30170.1	1	2	2	24703	22724	37495	0	17581	15908	3461	38239	14427	25871	20521	39528	16763	92808	0	0	13769	11627	0	0	0	66838	0	31115	0	0	0	0
O65194	RBS	Psat1g080440.1	AT1G67090	1	11	6	2681800	2225300	255710	256220	2062900	2071700	127440	118740	2200100	2216400	110130	23993	3314600	3120900	104530	109860	1200800	1256300	178280	29327	2037800	1615200	30218	29442	67897	98810	0	96067
O65282	CH20	Psat1g135800.1 Psat4g019040.1	AT5G20720.1	1	8	8	600680	534600	176160	125530	562560	382150	140210	174090	368130	335380	323430	227530	1004400	1110200	141760	153120	582110	279020	246770	71713	309390	265740	52587	0	180880	65492	0	137600
				1	9	9	1135400	892020	219780	251800	971330	950360	206870	192220	786380	544780	159890	344940	1744600	1132700	195990	328700	613250	999620	216420	118370	616360	348530	30463	23225	136910	245410	0	93534
O78328	DXS	Psat4g029960.2	AT4G15560.1	7	4	4	77018	67592	22970	13927	89010	289850	24345	76790	62383	0	20524	11727	262850	34772	10106	25018	71491	74000	78016	27514	92364	132650	0	58920	24585	30029	0	15305
O80361	RK4	Psat4g224360.1	AT1G07320.1	1	4	4	107800	116840	5463	108480	136810	91176	20940	39018	108730	132910	74057	104560	102910	363000	65818	119850	235990	151220	136110	204840	168340	165200	32039	68729	52823	0	0	311820
O80362	RK10	Psat4g007600.1	AT5G13510.1	1	10	10	87379	44241	17895	13809	77922	88602	14733	20017	14171	20778	27442	54702	13861	98217	31808	30011	16774	15129	190100	12569	33765	27116	93637	26887	19626	38827	0	236150
O80934	Y2766	Psat2g068960.2 Psat3g138600.1	AT2G37660.1	2	13	13	180860	212140	553290	573100	224160	227610	902790	1180200	233570	268340	828330	791160	170320	185190	1064300	1078800	253970	196620	607580	782910	425800	207910	496720	651630	365610	249330	0	466540
				1	3	3	20701	36923	0	24526	19400	14209	0	0	40362	19574	0	25432	103840	87553	0	0	196810	147280	0	0	54515	22117	0	0	0	0	0	0
O81004	Y2287	Psat0s2458g0040.1 Psat7g113880.1	AT2G22870.1	1	2	2	0	0	83182	39528	18459	19318	82078	73621	0	0	53830	17161	10101	0	72072	45814	0	0	68959	18583	0	0	154360	63625	11328	0	0	54274
				1	2	2	0	0	10210	74704	0	0	69842	20774	0	0	10638	22780	0	0	92101	10164	0	0	17590	0	0	0	0	9879	6881	0	0	44151
O81360	ABA2	Psat0s1281g0080.1	AT5G67030.1	7	9	9	13515	95718	96655	169680	17405	25964	113830	263900	10309	88906	96050	105950	57155	0	0	18663	0	0	57992	54052	75815	0	32065	38541	48992	47417	0	79373
O81852	AKH2	Psat5g099120.1	AT4G19710.1	4	14	11	17783	40659	71055	72652	36494	26467	167540	144810	42845	19526	114540	62607	14875	0	83406	15388	10049	0	51599	0	0	0	62195	0	12756	0	0	11003
O81983	SYS	Psat6g149440.1	At1g11870.1	1	1	1	0	0	23021	0	0	0	0	22438	0	0	33753	0	0	0	0	46959	59584	11205	44340	45349	0	0	0	0	91049	40275	0	279330
O82043	ILV5	Psat7g165680.3	AT3G58610.1	4	9	9	0	21412	421530	320480	22486	22019	692060	510600	20477	20542	397700	214290	116390	96566	98032	107290	29555	21618	221660	135960	27249	34196	0	35800	81316	48256	0	22319
O82230	STIC2	Psat1g022480.1	AT2G24020.1	1	4	4	12271	25196	32274	46889	28216	0	15073	17053	13538	0	20309	22201	38094	59789	25267	34639	19747	35105	14444	22733	36896	38495	0	0	0	0	0	0
O82234	IF32	Psat7g006440.1	AT2G24060.1	1	9	9	382110	452620	273970	265720	271590	303420	483040	293860	420110	343350	306110	271310	363910	129730	305420	220060	143910	150990	560460	265740	77841	179660	572580	622320	67332	98487	0	159310
O82261	DEGP2	Psat6g167960.1	AT2G47940.1	1	5	5	14253	12493	0	0	10750	13798	55915	0	17629	12818	0	14325	17293	15367	0	0	92956	14101	0	0	12749	19514	0	0	0	0	0	0
O82533	FTZ21	Psat6g081080.2	AT2G36250.1	4	5	5	28907	86498	48826	5448	40073	33108	13265	14233	25713	26142	17719	44323	11781	29918	27003	43545	55676	60981	29649	63563	49420	59371	17927	0	0	0	0	11548
O98997	RCA	Psat5g123320.3	AT2G39730	8	30	17	3398900	3185000	22038000	18447000	2937600	3496000	22683000	17332000	3567800	4206100	19481000	16865000	2214000	1623600	5508100	5605300	2152100	2045100	11039000	6628800	1590900	1214500	2114000	1573200	2080200	2473000	0	2993800
P00869	RBS2	Psat3g205240.1	AT1G67090	7	12	7	8957100	8144100	804550	995690	12644000	11414000	744930	786340	7421500	8615100	758840	608050	17530000	16333000	892960	858920	6447800	5084000	562620	269750	12820000	8439200	304770	253160	359490	449320	0	484240
P04717	RBL	Psat0s1330g0280.1 Psat0s5127g0120.1	AtCg00490	3	28	0	38386000	34984000	3515000	3852100	49048000	48826000	4155700	4455500	78545000	77929000	3884800	2771900	75926000	59798000	3958200	4073100	31973000	31873000	3716500	4037200	42684000	28193000	2789200	2485100	3114100	4107200	0	2179700
				3	27	0	3045800	2077400	448530	287730	378840	281550	662060	424670	2799400	201940	327730	268290	1635100	2324500	679920	493010	731980	218750	347930	201580	1635200	2154700	145780	218000	407190	282770	0	111730
P05037	ATPB	Psat2g136800.1 Psat4g098720.1	ATCG00480.1	2	2	1	86877	16957	687770	254120	22303	23083	1125700	1159600	20353	32633	690270	198820	18407	14131	111400	142340	0	0	97892	107240	0	0	30166	41084	19232	31557	0	28632
				1	5	4	0	0	118620	167550	0	0	243300	146860	45821	50472	135210	142300	0	0	42328	47102	0	0	27022	57333	0	0	0	0	57407	0	0	37838
P06585	PSBA	Psat0ss8367g0080.1	ATCG00020.1	7	2	2	24193	14301	29491	34991	25235	29384	64441	99546	31284	30762	72809	138360	31754	12283	65023	57255	39962	56697	58946	220330	41845	22432	0	93938	0	0	0	0
P08215	ATPA	Psat6g219360.1 Psat2g111080.1 Psat3g186480.1	AtCg00120	9	11	5	168420	207590	580230	580570	242800	158810	812940	801580	243660	219700	427320	555160	112650	93174	130770	184220	122830	142360	260030	191090	74895	147840	142540	40110	169710	148080	0	153160
				2	8	3	43255	17574	89156	114940	15288	21317	76253	160260	45109	17507	99866	146020	20576	12429	36090	39663	81025	0	61802	21824	90781	46245	0	0	0	0	0	23169
				1	2	1	36134	22624	296010	427700	43296	40741	0	742090	76573	61093	542950	198950	30034	0	114430	81331	43466	23945	75855	67135	21069	13916	0	38533	58831	65091	0	80722
P08241	RR2	Psat6g219440.1	ATCG00160	3	2	2	0	0	23144	0	27087	0	30054	0	0	0	0	0	0	0	0	0	0	0	51409	0	0	0	0	0	0	0	0	65087
P08281	GLNA2	Psat1g185960.3	AT5G35630	3	3	3	432150	491400	0	0	520780	475650	0	0	699170	731850	0	0	850010	989470	5484	48123	975640	676160	0	0	734940	826010	26083	0	0	30814	0	0
P08926	RUBA	Psat7g144320.1	AT2G28000.1	4	36	35	14698000	13420000	25213000	18517000	15859000	14382000	16148000	14054000	17267000	17747000	24645000	17081000	14456000	14996000	9216900	10522000	17766000	18355000	16472000	10284000	13747000	9558800	4198900	3772600	4995200	3427200	0	4846600
P08927	RUBB	Psat1g001680.1 Psat6g016920.1	AT1G55490	6	46	16	11165000	9261900	16745000	17765000	13346000	11869000	19216000	13635000	15460000	14703000	17433000	17894000	11817000	12399000	12990000	12077000	12300000	10445000	15828000	10157000	8333400	8689700	3206000	4226200	6718800	4716800	0	7267300
				2	45	15	830200	1022900	1441500	813940	1583100	1089600	1008900	527660	1118100	1089800	1204100	951890	1428600	1464400	554220	511340	1368400	1605100	867770	1359900	857830	461910	325300	45481	279110	294020	0	232580
P10933	FENR1	Psat2g154080.2	AT5G66190.1	5	9	9	171670	118460	69569	47152	146260	105760	185740	73984	81534	62444	44909	36005	410290	214840	31195	30642	48690	83796	29928	32013	219920	84865	14424	28496	23043	23700	0	30357
P11893	RK24	Psat5g249200.1	At5g54600.1	1	5	5	20962	0	22431	20126	48709	44593	31734	28498	74543	58822	24480	46774	32222	72357	33761	35223	0	19807	92026	9955	43709	63324	89229	46513	19181	28083	0	66440
P11894	RK9	Psat7g223760.1	At3g44890.1	2	8	8	123490	176660	123360	92267	91848	200390	118880	102480	101930	167130	279430	313940	264360	154160	499280	250420	64967	42235	702280	430180	40810	59514	380990	322450	127250	104040	0	693080
P12858	G3PA	Psat3g091720.1	AT1G12900	1	17	13	2049600	1988500	285870	330660	1951900	2293600	415100	355290	2725700	1768400	135570	293670	5977700	3746700	227530	338950	2480300	3671700	146700	185410	2454500	2486400	39001	59621	148210	181890	0	57673
P12859	G3PB	Psat5g010520.1	AT1G42970.1	1	16	12	867420	291690	29698	55262	310300	157040	86749	14267	190900	777790	22240	36983	681110	833830	0	15797	485770	512580	0	11282	419950	362950	0	0	77434	31991	0	0
P15820	RK32	Psat5g142800.1	AtCg01020.1	1	1	1	0	0	0	0	0	0	0	0	0	0	0	0	0	0	0	0	0	0	0	21630	0	0	0	27014	22318	0	0	27800
P17067	CAHC	Psat1g058960.5	AT3G01500	6	8	8	489290	377130	153290	94885	303690	265220	213530	95678	658060	861220	161330	59628	867210	755090	68070	66653	368320	277710	73426	38483	156840	119070	63931	48547	31540	31402	0	41405
P18823	ACCD	Psat0s6989g0080.1	ATCG00500.1	8	8	8	41150	123460	97814	144630	24595	32692	268470	149420	0	41754	98154	109270	17985	71259	57070	40590	0	0	57657	47271	18356	0	14268	9245	23554	33240	0	51463
P19684	ROC5	Psat3g028520.1	AT3G52380.1	2	4	4	15956	13614	0	13420	16875	17806	82326	72737	18731	17069	0	0	16590	80340	0	0	0	23437	0	0	14126	15869	0	53510	0	0	0	0
P23408	RK22	Psat1g052200.1	ATCG00810.1	1	2	2	0	0	27290	0	0	0	0	0	0	0	12127	29299	33399	30496	0	93345	34572	32077	17042	130300	0	74532	68143	55227	86406	10527	0	34686
P25269	TRBP2	Psat5g194440.1	AT4G27070.1	3	2	2	31551	0	0	24396	0	0	0	0	51821	0	0	0	62168	43824	0	0	0	0	0	0	0	37579	0	0	0	0	0	0
P26302	KPPR	Psat2g140680.1	AT1G32060.1	1	8	8	33396	38130	0	0	42089	44667	44791	0	44289	54185	0	0	69949	78460	0	0	45467	38731	0	0	40612	28367	0	0	0	0	0	0
P28552	ATPG	Psat3g207840.1	AT4G04640	2	4	4	15045	20277	76636	100140	16229	12378	145990	146040	18726	17674	100060	86262	13964	10990	33567	22390	12667	12761	68557	64656	0	0	0	13005	19760	15990	0	26818
P28644	ROC1	Psat5g050360.1	AT5G50250	1	6	6	15993	10341	13859	17465	10020	96173	38368	12183	91426	11981	7010	10378	10835	10743	10896	96746	22611	0	11505	12615	95134	0	68144	0	52376	0	0	0
P29344	RR1	Psat1g162760.1	At5g30510.1	1	18	18	98476	146380	219450	223800	94735	111750	383370	438800	147130	93606	497740	510580	244910	195040	431430	384200	101770	157330	841390	1048100	169810	237510	219070	299160	204870	201530	0	827450
P29450	TRXF	Psat3g102640.1	AT5G16400	2	6	6	123440	79815	0	18081	215140	84369	0	0	63769	53089	0	0	276290	213930	0	0	71162	85184	0	0	74748	88532	168600	0	0	0	0	0
P30124	HEM2	Psat5g087720.1	AT1G69740.1	3	8	8	102450	50532	0	0	74579	67970	67534	0	135960	117420	0	0	146750	128090	0	0	128940	101440	10112	0	75131	112700	0	0	0	0	0	0
P30184	AMPL1	Psat1g025200.2	AT2G24200.1	3	7	7	25047	28766	0	0	26518	27604	0	38018	21564	28137	53509	0	52053	45974	0	85796	47424	18434	0	0	48420	40102	0	0	0	0	0	0
P31163	RK2	Psat5g168160.1	AtCg00830.1 AtCg01310.1	4	3	3	3942	46025	37049	37212	47719	36243	32153	43409	46975	85016	90609	16492	42960	48024	23383	51971	41497	0	161820	52734	18671	41015	40871	14703	72112	173660	0	244420
P31165	RK15	Psat6g225000.1	At3g25920.1	1	5	5	94203	10282	19878	21554	10195	11192	24455	75323	10451	90952	62117	53325	4397	64499	43521	33665	0	56492	140020	225640	28500	15718	126000	63542	64404	161980	0	154410
P35055	HEM6	Psat2g001760.1	AT1G03475.1	1	4	4	20093	29689	0	46438	23060	22573	0	57869	35991	48922	3556	0	212910	94400	0	0	42435	21700	0	0	27449	92903	0	0	0	0	0	0
P35100	CLPC	Psat5g054560.2 Psat7g039080.1	AT5G50920.1	6	27	7	353060	295330	36285	27971	294160	248240	40048	36125	378240	330400	24795	18243	446510	236330	13226	17309	119580	161230	15812	69009	121450	118490	93064	61484	0	69772	0	18448
				1	30	10	1779900	1458700	379890	571280	1980200	2288600	559370	511210	1883200	2223400	305320	316360	1556000	1675200	109100	128990	2511400	1858900	215680	204100	2057200	1857300	46492	10550	62417	46105	0	135140
P36210	RK121	Psat1g056240.1	AT3G27830.1	1	5	5	357850	285330	465980	536410	146110	501220	527870	472510	214360	182680	1458400	900830	1743300	1009900	1141800	865000	527600	214110	2769700	1113100	238280	218410	473310	405000	441800	438250	0	2081800
P36774	LON2	Psat0s471g0440.1	AT1G75460.1	1	3	3	91747	82821	78416	44799	10897	11683	36441	54209	16026	17199	53597	67459	80865	10119	15893	0	0	0	15590	23781	0	0	62206	83043	53493	58630	0	11137
P37107	cpSRP54	Psat3g032320.1	AT5G03940.1	5	14	14	141230	140810	133980	125790	97802	112010	219540	222860	201170	153580	248530	153240	95920	151860	143740	211100	198680	133730	408910	367930	102490	243740	148050	171150	0	0	0	34149
P37142	AKH	Psat7g075960.1	AT4G19710.1	2	16	13	95998	94014	123670	161560	110490	135260	183970	344530	117430	79100	120020	91840	90647	52024	22627	34765	50935	21336	66622	97740	29428	70914	68043	0	13763	48556	0	18734
P42732	RR13	Psat5g134240.2	AT5G14320.1	2	6	6	0	30953	60104	0	26138	35869	66873	51356	89557	10462	12924	14810	77896	82032	16614	17986	42395	61090	40361	161580	77896	140030	82813	8736	11114	11368	0	55527
P43394	K502	Psat6g222520.1	AT1G15140.1	1	5	5	25799	35464	69520	148720	50017	37829	169270	114010	0	17653	44988	29890	13913	30972	11120	28277	65431	31081	95976	70804	0	0	90698	0	91054	0	0	11083
P45621	GSA	Psat5g001920.1	AT3G48730.1	1	7	7	153790	126850	32599	0	193440	142540	21821	34218	262120	283330	20748	0	398520	513590	0	0	320230	303470	92895	0	171340	198440	0	0	0	94518	0	0
P46275	F16P1	Psat3g134680.1	AT3G54050.1	2	6	6	25969	11151	0	0	17400	20678	36791	0	21309	77915	0	0	66040	46451	0	0	24574	58180	0	0	21948	15775	0	0	0	0	0	0
P48384	TRXM	Psat5g081600.1	AT4G03520	1	11	11	34182000	45137000	4635300	6004500	42164000	41749000	6132300	11132000	38349000	36651000	3027600	6394500	28162000	31847000	8695900	9557000	47582000	32721000	4628300	10261000	41418000	36556000	6457400	10366000	2386300	4869900	5266600	8688900
P51412	RK21	Psat6g187560.1	AT1G35680.1	1	5	5	0	0	28503	25502	0	14875	36262	39998	11522	21803	60629	65090	65843	14424	34688	29556	0	41420	179120	85963	0	17378	57596	36563	34913	23642	0	74286
P52417	GLGS2	Psat5g110720.1	AT5G48300.1	2	6	6	13541	10009	28564	27204	14950	13027	14274	79638	13926	20159	20225	27489	57102	27198	0	0	12367	20855	0	14020	30283	63813	0	0	39206	26674	0	0
P52418	PUR1	Psat7g181880.1	AT2G16570.1	2	3	3	21017	11465	0	56139	11513	11450	11264	11593	16421	0	86115	0	15712	12157	12404	97339	11407	0	99923	0	0	0	0	0	0	0	0	0
P54150	MSRA4	Psat2g010960.3	AT4G25130.1	11	2	2	11801	11250	0	0	10342	9149	0	0	14144	14462	43948	0	13320	10268	0	0	92722	11146	0	0	77046	0	0	0	0	0	0	29775
P55217	CGS1	Psat3g199280.1	AT3G01120.1	1	1	1	45817	0	0	0	0	57663	0	21777	57574	65235	0	0	14262	50848	0	0	53191	67864	0	0	66227	0	0	0	0	0	0	0
P82024	RR21	Psat3g169680.2	AT3G27160.1	2	2	2	71216	96725	24787	4310	10450	14510	21053	74987	9565	77549	11115	14067	7167	54213	12881	16360	97355	10710	23391	104950	98261	14956	10811	10019	16596	16040	0	49522
P82130	RR20	Psat4g136440.1	At3g15190.1	1	5	5	20679	25301	15688	15180	24776	37147	27785	31292	26064	41292	92640	57199	33151	46802	34183	35779	52300	57538	92501	75367	52058	0	36388	61219	25431	31633	0	143460
P82190	RK27	Psat5g215240.1	AT5G40950.1	1	3	3	23460	20246	18151	40108	27548	31077	41706	21892	30108	32876	110580	106520	36147	37731	89928	113790	37004	40978	194780	131800	27983	0	142130	122260	115650	125430	0	478120
P82191	RK3	Psat5g001240.1	At2g43030.1	1	7	7	22200	24775	15474	22206	21162	22723	17786	20253	23901	45526	41492	46694	64509	56421	43826	49214	133300	68807	139280	139030	63721	84123	63632	28036	43564	40958	0	86693
P82195	RK18	Psat1g016560.1	AT1G48350.1	1	1	1	0	0	0	0	0	70805	0	0	0	0	0	0	31629	47543	0	23792	0	0	24225	0	0	0	98633	0	0	0	0	21176
P82248	RK29	Psat7g055240.1	At5g65220.1	1	4	4	50948	46399	99797	16360	63474	109120	48854	37228	32740	37017	44474	94455	83430	92308	74193	101430	59540	68026	137610	182200	54441	124430	62137	65072	48149	48818	0	201350
P82278	RR9	Psat6g010760.1	At1g74970.1	1	2	2	18061	0	0	68241	19607	0	24083	80682	19078	0	81280	37620	19431	31600	41282	14760	0	22619	155910	0	22613	23483	80761	15009	42161	11482	0	53379
P82413	RK19	Psat2g176160.2	AT4G17560.1	2	5	5	37771	44853	10800	24837	57559	76873	29490	29702	16069	14904	60948	177610	41136	93431	146120	143720	11985	10204	173250	290270	51469	11282	28926	28420	145540	134860	0	497730
P93162	CHLI	Psat1g200160.2	At4g18480.1	6	16	16	490320	302300	1500000	1020600	291000	253820	2041800	1462800	500090	149640	1462700	1263100	199850	238550	345940	292160	99516	98546	362710	200890	74476	33709	20977	56042	113060	123910	0	134640
Q00218	AROG	Psat1g216320.1	AT4G33510.1	2	8	6	72696	87210	51962	43476	61632	94268	60073	55869	275960	199920	103730	64764	91068	101390	23719	23222	44865	68008	45958	12021	43388	65855	87891	0	20162	7637	0	84212
Q01289	POR	Psat5g245240.1	AT5G54190	3	8	8	133310	65603	47505	50438	72956	91042	149330	52512	132130	119350	105600	42988	18393	110350	28150	29513	36496	64598	53008	62612	38266	45624	93719	9972	46968	0	0	9880
Q01516	ALFC1	Psat7g139080.1 Psat7g139120.1	AT2G21330	1	20	3	481250	565030	68796	0	455960	473340	13863	24967	1287800	867700	89802	0	1295500	941730	0	0	436330	613640	10745	0	312480	447580	54404	0	92164	0	0	51888
				1	21	4	2293400	2177600	38932	78352	2522600	2410200	163100	152870	4863500	5478500	93164	21518	6739800	4537000	162350	158370	4710700	3878600	98428	17267	2463100	1782100	26626	67294	207030	266750	0	99434
Q02028	HSP7S	Psat1g222720.1 Psat1g222760.1	AT5G49910.1	1	10	10	1188400	1387600	1335300	1355300	1395200	1556400	1090600	1125300	1343400	1231000	832020	1193600	988160	1577500	1096900	1114300	714780	620070	578420	1069000	466090	1175200	338190	233050	1455800	1198900	0	1017200
				1	16	16	3397500	3045900	3921700	3848400	4070800	3176100	4967900	3341700	5936100	4611200	2674100	2157200	3496800	3672800	3327700	3695100	3023400	2425800	2264700	1282000	1839500	1742900	2405900	2280600	3722700	3651500	0	4162000
Q03943	IM30	Psat7g208480.2	AT1G65260.1	5	17	17	245480	194380	3097200	1499900	134010	144250	1450700	1134600	135490	241660	762290	930770	87521	128720	557770	465140	61409	71943	1140300	794490	295390	121770	1404200	2130000	131080	92018	63272	457700
Q04836	CP31A	Psat5g118040.2	AT4G24770.1	2	4	4	818620	220190	60755	14595	135560	717890	43989	0	95731	147370	0	55471	185660	154690	65971	0	226460	0	0	58553	81824	306410	0	0	12026	11294	0	64561
Q05046	CH62	Psat6g170600.1	AT3G23990	2	1	1	1969000	2723900	450490	0	2420400	3229500	533420	0	2905800	3182700	481490	0	1925500	2526100	0	0	4842100	6599500	339610	1004900	3303200	3260400	95495	129590	0	213260	0	281700
Q06881	BCCP	Psat2g029880.1 Psat5g126160.1	AT5G15530	1	10	10	415400	450420	4961600	3528500	425930	496830	5806400	4111700	589460	879040	3451500	4641500	411550	329560	4483000	6307200	1008300	767790	3494900	3751900	612280	759610	7449400	6062600	2268600	2748200	0	2720000
				2	17	17	21321000	18962000	82616000	86284000	11762000	8664500	68506000	45913000	14151000	16829000	84078000	86357000	7558600	4484800	111620000	113810000	10675000	9707800	63910000	73042000	12171000	11444000	75795000	56564000	40684000	47647000	335050	34972000
Q0ZJ28	RPOB	Psat7g176880.1	ATCG00190	6	2	2	66091	71424	28755	40303	6351	62045	35652	44371	98152	73713	42113	0	0	0	0	0	0	0	0	0	53731	63781	0	0	0	0	0	13284
Q10PV9	RH47B	Psat1g016000.1	AT1G12770	1	5	5	22685	20690	21011	13864	65366	43761	22723	35888	32277	34675	30516	87255	79899	12676	0	16931	19523	12733	96728	23903	0	0	10132	0	0	0	0	15432
Q1H537	DCVR	Psat1g187280.1	AT5G18660.1	1	5	5	0	11715	136670	97223	15171	0	52027	48590	19759	10129	32119	71539	0	0	13644	15423	0	0	27941	0	0	11271	0	10004	0	0	0	56221
Q1KPV0	FZL	Psat6g060000.3	AT1G03160.1	5	5	5	47005	0	79159	44651	14613	0	89549	52433	91818	14789	67931	72375	0	0	0	0	0	0	63823	45372	0	0	0	0	0	0	0	0
Q40983	SPP	Psat2g189160.1	AT5G42390	1	3	3	0	0	30839	0	0	0	0	0	0	11566	0	4054	0	41552	0	0	36105	0	0	43456	29094	0	0	0	19815	24515	0	28282
Q41008	ACCA	Psat0s1978g0280.1	AT2G38040.1	1	7	7	0	0	22764	28562	0	0	46253	24945	17585	22862	21611	37480	0	26912	27885	30222	0	0	29796	39107	0	0	22250	41372	14514	0	0	13982
Q41651	CYPB	Psat6g157800.1	AT3G62030.1	1	3	3	42795	24794	0	0	38797	40875	0	0	18796	30942	0	95765	172740	85608	0	0	62281	51529	65775	0	25608	75931	0	0	0	0	0	0
Q42533	BCCP1	Psat1g067360.1	AT5G16390.1	1	9	8	1210500	660080	1020600	1286200	2124800	1185400	3416500	2738600	1467700	1353900	2551700	4506100	819810	857910	7315900	5833900	2544000	646030	3160500	1972000	3083000	2043600	11553000	5138700	711270	816130	0	1347800
Q42545	FTSZ1	Psat2g010320.1	AT5G55280.1	2	4	4	62926	73988	13988	6866	20837	16972	20601	10231	63509	7423	0	0	19187	18192	0	0	20928	16334	0	75369	18075	19607	0	0	0	0	0	0
Q42561	FATA1	Psat3g149200.1	AT3G25110.1	1	2	2	11321	75152	0	0	77199	17766	0	0	20880	19746	0	0	12378	16270	0	46752	17742	12561	0	0	51131	0	0	0	0	0	0	0
Q42586	UMPS	Psat0s1718g0040.2	AT3G54470.1	4	3	3	0	0	15424	14220	0	0	17977	29499	0	0	16467	22625	66939	0	4892	0	0	87951	99972	10338	0	0	0	0	0	0	0	62141
Q42601	CARB	Psat5g277200.2	AT1G29900.1	2	17	17	244140	291560	206480	241630	295030	263260	256810	246310	405120	401330	141590	81658	782440	679520	21184	48447	184860	143410	45480	18842	145440	139130	3792	0	37535	19141	0	49086
Q42777	MCCA	Psat6g059920.1	AT1G03090.1	6	4	4	10689	0	19000	11863	0	0	14119	13683	0	0	18973	16597	0	5672	17070	27204	0	0	20150	40894	0	0	17930	14487	14297	16729	0	21696
Q42783	BCCP	Psat3g102480.1	AT5G16390	1	14	14	16776000	13711000	40979000	32817000	22650000	14545000	34630000	29024000	15394000	19704000	47859000	36146000	11012000	11918000	48793000	61344000	16031000	12587000	48015000	37918000	40150000	23492000	94773000	96499000	31032000	32373000	522400	29937000
Q42807	STAD	Psat7g119680.1	AT2G43710.1	1	1	1	83987	93332	29535	0	14310	21423	0	12383	22528	23150	18162	0	17069	43088	0	0	76393	16972	0	0	35731	25038	0	0	19948	15353	0	0
Q42961	PGKH	Psat1g014040.1	AT1G56190	2	15	14	134540	194770	281340	144100	142580	126090	335290	162970	175710	252390	146690	53805	1093200	1115900	24065	77676	330020	315130	66369	121890	478480	215570	0	252110	47687	63933	0	21175
Q43082	HEM3	Psat7g172760.1	AT5G08280.1	4	10	10	24659	14262	32198	75913	14373	25598	33452	35622	14138	26250	0	40136	195340	287160	0	0	52216	27753	12028	64522	19493	114700	0	0	24759	0	0	0
Q43088	RBCMT	Psat7g156240.1	AT1G14030.1	1	3	3	0	14589	506820	169530	35849	0	534550	380480	17236	20815	400190	250090	35824	0	17888	72131	0	0	162520	46935	0	0	29338	0	38455	29136	0	38766
Q43117	KPYA	Psat6g113960.1	AT3G22960.1	2	26	26	2253900	3198100	1385100	1334600	3847900	4797500	2021500	2215700	4219700	4407400	1683700	1182300	2463400	2051100	1760300	2084600	1855600	1698200	1196200	1581000	3205600	1006400	1135800	806840	177240	260890	0	1070800
Q43155	GLTB	Psat3g078160.3	AT5G04140.1	3	14	14	83042	82050	20010	0	199850	104140	11550	0	139530	70321	0	0	127160	96252	0	0	125480	196740	10289	0	111230	103000	0	0	0	0	0	0
Q43157	RPE	Psat4g049960.2	AT5G61410.1	3	2	2	0	0	429240	287760	45171	41459	292370	456960	0	15236	326260	185730	33407	89967	90619	89736	84570	112990	109970	114350	73538	37605	0	0	50736	28444	0	21673
Q55512	DHAS	Psat4g004640.1	AT1G14810.1	1	4	4	52074	0	0	17728	0	41851	0	0	60689	49250	0	27206	17324	87927	0	0	0	0	120340	0	35693	0	0	0	14927	0	0	0
Q657X6	EXEC2	Psat5g114480.1	AT1G27510.1	2	8	8	0	26124	97200	82170	0	0	44184	76937	15662	42206	30210	26510	0	74564	19744	14126	28533	40843	28045	84164	31672	0	0	0	0	0	0	0
Q69LE7	PNP1	Psat0s2078g0040.1	AT3G03710.1	1	5	5	12135	19933	0	0	23800	20135	71302	5574	26072	21541	73196	0	0	30781	0	0	24064	18694	0	0	15264	0	0	0	0	0	0	0
Q6DYE4	Y1609	Psat0s629g0200.5	AT1G26090.1	5	1	1	18433	0	0	0	0	0	0	0	23017	19346	0	0	25152	0	0	0	0	24756	0	11723	19105	0	0	0	0	0	0	0
Q6KGX3	RR7	Psat5g119080.1	AtCg00900.1 AtCg01240.1	2	2	2	0	129190	52972	47416	111870	103080	61904	85586	56940	56138	11832	10082	183350	0	10998	77916	259110	271380	63639	105750	0	0	53452	18891	22996	25596	0	67938
Q6STH5	HF101	Psat1g039560.1	AT3G24430.1	2	11	11	63931	48495	272000	734100	23037	36261	589270	931430	35179	49170	265970	472470	80626	16168	27403	12409	23709	17651	10509	54750	3746	13113	0	0	38804	0	0	30348
Q6ZY51	PWD	Psat6g244000.1	AT5G26570.1	3	5	5	20517	12487	0	0	22644	21082	13179	0	19341	20814	0	0	20409	20130	0	0	16085	22050	0	63646	0	17579	0	0	0	0	0	0
Q7X9A0	RCA1	Psat2g039960.1	AT2G39730.1	6	19	7	951090	815990	219720	171220	799860	966250	134090	210280	1645300	1478300	136370	144590	920670	1152500	204490	72140	1164700	943250	125590	80727	720090	754330	37003	19001	16908	24727	0	53664
Q84KI6	SQD1	Psat3g076360.2	AT4G33030.1	2	5	5	21832	43808	0	0	24421	28127	0	12106	19160	11900	0	0	79781	68631	0	0	45992	67242	0	0	76884	45369	0	0	0	0	0	0
Q84W56	RNJ	Psat5g139840.1	AT5G63420.1	2	4	4	53513	58447	0	0	0	0	0	0	11063	16703	0	0	54231	78706	0	0	63603	33851	40359	0	74308	76589	0	0	0	0	0	0
Q84WN0	Y4920	Psat1g169560.1	AT4G37920.1	2	6	6	0	73716	39038	34594	0	91772	42207	47468	10912	0	22491	79748	6894	0	0	0	0	80248	10674	36009	0	0	0	0	72866	0	0	0
Q8GSJ1	HIS1B	Psat1g223400.1	AT1G09795.1	2	3	3	10218	16618	0	41909	13532	12068	72229	0	21605	23272	0	0	14665	16942	0	0	11061	0	0	0	0	0	0	0	0	0	0	0
Q8H0V1	CK5P1	Psat0s3355g0160.1	AT4G36390.1	1	8	8	16664	0	92885	10891	11646	12233	14044	16419	16646	16151	98641	17873	87702	0	88115	98224	0	0	11432	17095	0	16887	0	0	0	14369	0	66687
Q8L7R2	KHSE	Psat2g000800.1	AT2G17265.1	3	3	3	48043	40466	26613	17107	50967	75495	21759	37742	53511	48529	72657	25872	54058	99055	54691	63163	51740	130000	15547	52089	141320	64714	11247	13964	0	0	0	20048
Q8L7S8	RH3	Psat0s2843g0040.1 Psat3g015480.1	AT5G26742.1	3	14	12	218560	284390	27006	25717	240270	381320	39542	35775	467760	341770	19817	24059	177580	186350	11392	23615	226140	190260	18029	52103	320040	176110	17860	0	23817	40552	0	21871
				1	10	8	82713	61747	90681	71710	115640	154070	64268	0	242750	109680	77509	54514	94024	81864	88675	72756	45501	63516	39165	14746	52970	44986	64226	0	100700	111130	0	120750
Q8LB01	DAPB2	Psat4g089800.1	AT3G59890.1	1	10	10	0	0	0	0	0	0	0	0	0	0	11495	16699	0	0	32088	0	0	0	0	0	0	0	0	0	1824400	2270900	0	195580
Q8LB10	CLPR4	Psat4g075600.1	AT4G17040.1	1	5	5	107480	150990	13144	11607	125540	116140	22566	29618	72411	57987	20160	15026	118020	106830	54599	64745	142910	225300	72056	75727	156560	63787	0	0	24808	80438	0	3910
Q8LDL0	HHL1	Psat5g093920.2	AT1G67700.1	4	2	2	27880	12272	53648	29737	25103	16062	23967	29503	19081	23150	0	0	10510	19557	18838	20780	61816	0	13220	12930	18909	19253	0	0	12076	0	0	0
Q8RWG3	RER6	Psat5g246640.1	AT3G56140.1	1	1	1	0	1898	14173	0	0	94087	1826	0	0	0	0	15333	16045	33898	0	0	29704	0	1557	35469	35519	58265	0	0	0	0	0	17351
Q8RX79	APG3	Psat3g023960.1	AT3G62910.1	1	2	2	0	55141	0	0	61864	0	0	0	0	76015	0	37854	54507	59564	0	0	0	0	0	0	0	0	0	0	0	0	0	0
Q8S9L5	TIG	Psat2g009800.1	AT5G55220.1	1	8	8	38821	54152	34879	35664	66296	60610	20817	9016	107280	110080	35246	6010	171720	88666	0	0	104480	126830	0	64426	107770	119300	0	34918	94611	0	0	15619
Q8S9M1	PAP13	Psat0s4417g0040.1	AT2G42130.1	1	3	3	26868	11300	13094	72536	23146	11668	10961	65673	92051	0	11411	5385	90151	46428	0	0	10495	88296	95094	0	11137	14392	0	0	18417	78357	0	0
Q8SKU2	TIC62	Psat7g185400.1	AT3G18890.1	2	9	9	0	0	251590	311850	0	0	627310	360540	0	56080	364190	274830	0	13988	240870	297550	0	0	59415	249520	0	0	76228	262800	144550	220700	0	73647
Q8VY91	RR6	Psat7g023960.1	AT1G64510.1	1	2	2	54335	0	19798	14354	0	48325	0	0	0	0	33639	26330	12120	81438	0	40686	0	77376	53095	40276	0	90862	44467	75629	31545	22710	0	57560
Q8VYM4	PSRP2	Psat0s2674g0040.2 Psat0s362g0040.1	AT3G52150.1	2	8	8	242120	329560	11822	16167	283120	369590	11799	31436	291680	217280	41947	79475	309330	130300	63618	65858	566810	531920	76562	263070	357790	410080	41629	13517	59443	19693	0	177780
				1	2	2	18049	13734	0	0	16651	14245	0	0	0	14018	0	0	46095	0	0	0	22235	71582	0	10832	0	0	0	0	0	0	0	0
Q8VZ55	RK35	Psat7g006560.1	AT2G24090.1	1	2	2	0	0	0	0	0	11501	95824	0	10967	12582	39621	37499	99312	15367	0	35174	0	29321	84093	48814	16685	19542	32935	56709	0	0	0	97147
Q8VZ74	ERA	Psat4g094880.1	AT5G66470.1	1	4	4	50513	49191	44873	57852	58695	76968	185120	296400	68892	68955	30905	37579	14109	38539	55855	0	0	0	10059	48331	34071	11907	0	0	10646	92454	0	10209
Q8VZF3	CGEP	Psat3g019800.3	AT2G47390.1	4	3	3	82902	85917	0	0	14103	78654	0	29797	77557	19544	0	0	98056	9776	0	0	24000	0	0	0	0	10427	0	0	0	0	0	0
Q8W250	DXR	Psat4g058000.1	AT5G62790.1	1	3	3	9665	68176	11692	0	50398	60607	26925	31329	92238	12517	0	26502	23226	17150	0	0	13048	88956	0	52401	11961	16774	0	0	0	0	0	0
Q93X62	FABG1	Psat5g094480.1	AT1G24360.1	1	7	7	166510	127950	68475	44238	80215	81763	45552	23504	46996	55295	35120	29831	143390	64455	49102	30305	98942	39955	27739	92156	131940	123090	0	0	0	0	0	2877
Q93YZ7	ILVH2	Psat7g063320.1	AT2G31810.1	1	7	7	29267	25634	21666	19770	24035	23109	16859	30676	15136	19390	20791	20041	41806	23491	81289	50529	0	23966	90271	23339	67662	58690	0	0	28393	3197	0	12970
Q93ZN9	DAPAT	Psat7g104520.1	AT4G33680.1	1	9	9	114810	41027	72698	2455	80948	30999	23963	87495	30293	85349	0	15445	44147	150320	0	0	204610	279020	57890	38532	62738	74358	0	0	36569	11124	0	0
Q94A41	AMY3	Psat4g132240.1	AT1G69830.1	1	4	4	85384	8632	10528	72072	11098	95548	51478	70563	16994	80956	0	32207	10031	49145	52216	59725	12583	0	73419	42307	0	0	0	0	35289	43625	0	0
Q94AM1	OOPDA	Psat2g133960.1	AT5G65620.1	1	2	2	0	28484	0	0	30904	19607	0	15809	0	0	0	0	14244	38518	0	0	38362	40722	15772	0	0	0	0	0	0	0	0	0
Q94AQ8	PNSB2	Psat3g089080.1	AT1G64770.1	1	2	2	48034	99612	0	0	6835	60168	32256	0	0	64363	0	0	42233	4535	0	0	74959	0	35676	0	0	0	0	0	0	0	0	24534
Q94AR8	LEUC	Psat6g107560.1	AT4G13430.1	1	4	4	47485	27539	22429	83920	34616	22427	68477	85888	0	78397	33862	96503	31928	45983	0	0	40005	53795	0	12607	0	0	0	23133	10762	0	0	0
Q94B35	ISPH	Psat7g185320.1	AT4G34350.1	1	3	3	24894	16721	15381	12317	12687	12179	15518	20640	10779	77277	61083	10981	10876	20726	12394	90617	43064	0	0	14012	17765	0	0	0	75917	0	0	0
Q94B60	CLPP4	Psat2g142240.1	AT5G45390.1	1	4	4	288220	387660	10505	86495	66488	420510	37719	41119	272040	314550	41555	14484	63476	260730	0	0	477860	106800	0	37573	71211	69732	12466	0	0	13477	0	0
Q94ID7	GGPPS	Psat4g091240.1	AT4G36810.1	1	2	2	0	62604	0	0	3429	45297	27077	28093	6842	0	0	0	66741	62872	0	0	43041	45252	0	0	80886	0	0	0	0	0	0	0
Q94JQ3	GLYP3	Psat1g192400.2	AT4G32520.1	2	2	2	14302	13389	32042	34238	13056	13777	31415	28446	20735	29378	26596	16938	24190	28174	44132	46014	10796	11540	0	0	0	84922	32152	41363	0	0	0	18579
Q9ASX5	Y5520	Psat2g061840.1	AT5G05200.1	1	3	3	0	0	4804	77999	0	36211	52569	51397	0	0	0	0	0	0	0	0	0	0	47642	0	0	0	0	0	0	0	0	0
Q9BBP8	RR3	Psat4g046880.1	ATCG00800.1	4	3	3	81142	120490	26378	24643	0	0	25350	27171	0	39005	44395	32885	129710	75541	23770	33007	167300	56079	66463	115090	57816	179820	23705	21219	17719	21416	0	20934
Q9C550	LEU12	Psat6g241040.1	AT1G74040.1	2	7	7	29084	84489	25264	15373	39590	64546	30864	31158	64091	61677	30300	22530	60052	21031	20144	0	66987	37719	13997	343150	48491	58745	14816	0	49633	19637	0	10903
Q9C667	CPNB4	Psat2g080360.1	AT1G26230.1	1	3	2	0	0	34458	44735	0	0	53688	26215	42635	0	0	47927	0	0	0	0	0	0	32458	0	0	0	0	0	0	0	0	26289
Q9C7Y2	MORF5	Psat6g105080.3	AT1G32580.1	3	1	1	70908	0	0	0	12124	11179	0	0	0	12529	17179	0	12796	14173	0	0	22601	24804	17319	39937	62638	11479	0	0	0	0	0	0
Q9C8P0	ODP25	Psat0s2229g0080.1	AT1G34430.1	1	5	4	31904	32885	0	45327	29434	51331	49759	52158	41126	51181	13798	46919	25117	25304	52938	49552	0	0	13162	47947	98009	71650	25838	53163	90471	15597	0	33255
Q9C9F5	C3H15	Psat6g223920.1	AT1G68200.1	2	2	2	36268	0	78882	26225	0	0	88452	12497	0	0	91853	0	0	0	97074	9555	0	0	69185	0	0	0	0	0	65427	0	0	45947
Q9FFQ1	RH31	Psat4g214280.1	AT5G63630.1	2	2	2	57821	10437	0	17175	59539	108530	84773	12794	11263	11972	0	98502	20557	25712	16322	15241	0	36887	10757	19985	4963	51661	0	0	95406	16335	0	11889
Q9FGS0	CP31B	Psat0s1670g0040.1	AT5G50250.1	4	11	11	558240	466570	10348	26567	987670	616240	29276	11936	564020	216490	0	0	1046800	1521500	12171	10272	973890	535960	45831	39236	1032600	470200	0	0	38043	13307	0	1951
Q9FLW9	PKP2	Psat1g096960.1 Psat6g194760.1	AT5G52920.1	1	10	6	1207900	948980	265100	300760	658750	894420	497460	418410	999060	727660	409250	380350	554980	265350	446200	335280	389360	308850	361120	137840	359150	279800	402360	379850	169480	126660	0	119100
				1	7	3	18283	15633	0	0	24969	22198	16256	34148	12394	9623	19818	0	18825	23511	0	0	51611	43672	19958	0	36768	35187	0	28433	0	0	0	0
Q9FNB0	CHLH	Psat6g120040.1	AT5G13630.1	1	15	15	53719	90723	196690	146610	86707	13891	235250	221060	79617	17681	174000	151190	93569	13273	57548	36936	33457	63014	87223	24559	0	0	0	0	10830	0	0	14378
Q9FUZ2	DEF1B	Psat3g166600.1	AT5G14660.1	1	2	2	81252	82879	0	56498	0	14737	0	56502	12833	0	0	0	37258	87795	0	0	13403	73761	0	0	18804	0	0	0	0	0	0	0
Q9FV52	MAP1B	Psat2g085800.1	AT1G13270.1	1	2	2	47658	120440	23896	29029	29091	38931	40702	12456	31771	36498	21185	78791	18914	33306	26438	13647	28250	28690	25850	32376	105130	43546	8511	0	16196	0	0	16332
Q9FWS4	RK31	Psat6g009240.1	AT1G75350.1	1	3	3	0	10724	21721	50884	0	10517	67815	11514	16113	0	12615	24898	10000	0	23659	10003	22691	25392	22784	54944	0	0	34275	58795	15683	11795	0	26600
Q9LEU8	ARLY	Psat5g048920.1	AT5G10920.1	1	7	7	52826	64053	0	0	49485	59943	0	37496	114880	62853	0	0	114350	104440	18914	0	77777	115880	0	0	87958	61060	0	0	0	0	0	0
Q9LF37	CLPB3	Psat1g069480.1	AT5G15450.1	3	4	2	32752	28002	0	0	37004	46454	32508	44798	44287	69837	29498	0	53008	30506	0	0	41426	63057	0	0	21833	16768	0	0	0	0	0	0
Q9LHA8	MD37C	Psat3g182640.1	AT3G12580.1	13	2	1	31742	47326	2806	54217	72168	73034	26405	39563	10961	90945	34687	0	77482	47849	0	0	0	0	26342	0	0	0	27414	27905	0	0	0	18543
Q9LIB2	PHS1	Psat1g066720.1	AT3G29320.1	1	4	4	12628	10160	0	0	10685	11530	0	0	15025	19650	29187	0	19514	10388	0	0	63471	0	0	0	0	0	0	0	0	0	0	0
Q9LJL3	PREP1	Psat4g213560.1	AT3G19170.1	1	12	12	17267	26918	75372	44587	27447	24864	22876	0	48927	37942	24853	0	48999	41442	0	0	45120	28760	0	0	0	0	0	0	0	0	0	0
Q9LLC1	BCCP2	Psat0s846g0040.1	AT5G15530.1	1	12	11	689050	794420	4862400	3482800	780710	875840	7710300	7284500	936780	1214700	3882800	3944200	802080	824640	8264000	6326500	2147500	1589000	4835500	4351100	1086200	1177000	5410900	6272800	2309600	3010400	0	3024800
Q9LP77	Y1848	Psat1g118000.1	AT1G48480.1	1	2	2	0	0	0	0	0	0	0	0	0	0	0	0	0	0	0	0	0	0	0	0	0	0	0	0	14899	13573	0	23345
Q9LQK7	AB7I	Psat2g173560.2	AT1G32500.1	2	3	3	87828	85488	23202	0	78387	12057	34924	39252	16149	13686	43699	32212	13276	89024	23373	0	15030	13932	18662	16840	84794	31339	0	0	0	0	0	0
Q9LS25	PP420	Psat4g078640.1	AT5G46580.1	1	4	2	11267	0	21679	14181	0	0	13242	11787	0	0	0	83162	0	0	13210	83843	0	0	0	67866	0	0	0	0	10477	0	0	0
Q9LU63	ATP1	Psat6g049600.1	AT5G51110.1	2	8	8	622330	977920	136130	232110	269700	738750	251260	240770	452620	646040	136170	187130	598310	231920	96301	258190	350870	637020	217030	239600	721180	423720	145930	122390	134650	40906	0	61816
Q9LUJ3	RDM1	Psat2g190480.2	AT3G22680.1	3	3	3	57854	0	32567	20611	0	76141	26273	0	0	0	20060	16787	0	0	17235	16016	0	0	17495	28802	0	0	15512	93641	0	0	0	12196
Q9LVP0	Y5639	Psat6g141840.1	AT5G63930.1	1	2	2	0	0	0	0	20355	0	0	0	22139	0	0	0	17415	0	0	0	0	27701	0	20902	12267	0	0	0	0	0	0	0
Q9LXC9	IPYR6	Psat1g212360.1	AT5G09650.1	2	2	2	20886	88769	25796	0	75727	0	0	0	0	0	0	0	124660	67740	0	0	47327	30201	0	0	14984	11489	0	0	0	0	0	3100
Q9LY66	RK1	Psat7g200640.1	AT3G63490.1	3	10	10	25772	87606	131960	76715	39825	39228	105560	138860	172750	170660	273690	336420	44685	47475	300150	391340	91539	176790	331490	811590	42215	49351	91731	149700	261320	234800	0	819190
Q9M098	EBFC1	Psat4g009640.2	AT4G30620.1	2	8	8	99269	83887	151510	118840	43366	57573	150290	146450	102530	112700	556720	270040	37118	327390	200230	234770	42497	47615	200630	215040	25926	281240	30942	40232	286320	199370	0	35431
Q9M0Y6	DPNPM	Psat1g209080.1	AT4G05090.1	1	5	5	0	0	39436	33449	29457	0	43317	39377	26166	0	0	46802	30747	39418	0	0	0	32716	0	33036	0	42176	0	0	0	18708	0	0
Q9M1X0	RRFC	Psat6g060640.1	AT3G63190.1	1	11	11	119770	313140	91775	128490	267090	455620	118880	87683	80789	78862	46770	46942	281200	324450	77303	299080	88353	363250	107160	40384	330650	360820	43673	11510	39008	25998	0	11673
Q9M394	SCKL1	Psat7g243520.1	AT3G54090.1	1	2	2	26729	12718	13733	0	60625	36583	20159	48688	16928	39153	10169	0	30890	13446	0	25071	67063	69963	12094	0	42812	41264	0	0	0	0	0	0
Q9M3A8	PP273	Psat5g077680.1	AT3G49240.1	1	4	4	11284	18267	38988	45774	76642	0	43755	38087	0	0	65829	55284	40391	0	0	0	0	0	0	6079	0	10042	0	0	0	36427	0	19257
Q9M4Y3	RR10	Psat5g170120.1	AT3G13120.1	1	2	2	71921	0	0	35873	0	0	46246	43736	0	0	63578	5138	0	0	58217	58421	38312	64288	15919	14102	0	0	40246	52469	0	83656	0	14598
Q9MAP3	RK11	Psat5g110320.1	AT1G32990.1	1	4	4	51143	22084	11736	13783	19886	48562	17212	49538	0	0	90851	120920	41317	165430	33864	70298	152600	0	184390	266770	246150	129650	64222	52097	106730	33783	0	436600
Q9MB35	PERQ	Psat4g018640.1	AT3G26060.1	1	4	4	403570	474480	37411	42006	673360	467650	60088	65884	371640	329420	32337	31988	820650	406340	213110	256940	930350	1112700	69190	50840	533830	281620	27503	11180	13051	0	0	32086
Q9S834	CLPP5	Psat6g161200.1	AT1G02560.1	1	3	3	21816	32391	35447	17767	42173	34830	24363	36113	39347	52497	28720	24893	52126	51903	26844	0	28894	22323	14455	17319	25123	24988	79464	63529	10578	0	0	0
Q9SA52	CP41B	Psat3g014320.1	AT1G09340.1	4	7	7	47597	56275	0	0	62599	49823	0	0	99122	94626	0	0	101640	190230	0	0	81570	112490	0	14424	55913	42143	0	0	12333	0	0	0
Q9SAJ6	G3PP1	Psat1g005000.1	AT1G79530.1	3	3	2	15925	14128	0	0	27399	64654	21863	22464	30717	25037	0	0	50604	46129	0	0	93296	92232	0	0	51322	26079	0	0	0	0	0	0
Q9SCL7	NAGK	Psat5g026120.1	AT3G57560.1	1	1	1	64938	64009	10607	0	65325	67302	0	0	92277	15160	0	0	0	61899	0	0	0	96709	0	0	0	0	0	0	0	0	0	0
Q9SEU6	TRXM4	Psat5g229000.1 Psat5g242680.1	AT3G15360.1	1	2	1	0	57867	0	0	10679	14421	85959	0	46311	49715	0	0	90586	90396	0	0	14796	15507	0	3345	15425	12334	0	0	0	0	0	0
				1	8	7	1542700	1662100	279780	501270	2150300	2125300	419360	711220	2028000	1889300	165570	382170	1964600	1287400	418030	414370	903000	580180	742630	304430	413680	1969900	516550	542370	75004	122690	0	484890
Q9SGD6	AROD6	Psat0s1945g0080.1	AT1G08250.1	2	3	3	37453	42839	0	0	45074	31155	0	0	52180	66145	0	10710	33441	19569	0	0	33942	38512	0	0	32086	0	0	0	0	0	0	0
Q9SH69	6PGD1	Psat7g028480.1	AT1G64190.1	3	4	4	81946	15642	0	0	15109	18527	0	0	22481	25567	0	76836	25206	21065	0	0	31873	24898	0	0	15996	0	0	0	0	0	0	0
Q9SIF2	HS905	Psat2g102720.1	AT2G04030.1	7	20	20	656270	402260	692090	521350	392010	371590	877410	385640	975450	1026200	207250	217680	791720	804700	109160	135810	702380	501180	271460	226560	609290	432840	0	29396	49845	19240	0	23852
Q9SJZ7	DNJA6	Psat5g090520.1	AT2G22360.1	1	15	15	147530	222260	736670	764090	296310	432800	487050	720510	193160	629810	902870	564520	156200	113330	1197600	868690	476440	482930	490470	274450	393610	303200	982800	344300	358170	369450	0	355570
Q9SKN5	ARFJ	Psat2g033160.1	AT2G28350.1	4	2	2	0	0	0	55276	93806	0	0	0	52906	0	0	71322	0	0	0	10924	0	0	0	0	0	0	94401	0	0	0	0	0
Q9SLA8	FABI	Psat3g150560.1	AT2G05990.1	1	2	1	87474	86834	0	0	99512	0	0	0	49816	0	0	0	59179	88351	0	35451	10123	10560	0	0	85715	0	0	0	0	0	0	0
Q9SN86	MDHP	Psat4g051000.1	AT3G47520.1	3	5	5	28957	20998	51743	0	22856	25646	86995	4533	27837	37100	45725	0	31416	44706	52126	0	112030	127080	0	10222	24597	106710	0	0	0	0	0	0
Q9SQI8	ODP24	Psat6g228960.1	AT3G25860.1	1	9	8	235520	151990	299000	236830	203990	150360	313140	237790	192620	142860	269390	159390	160540	134100	349090	204430	149310	177910	193330	109630	241890	126970	211650	195260	41231	53027	0	233210
Q9SR19	RAF2	Psat6g143080.1	AT3G04550.1	1	8	8	807350	1306200	165290	234330	1197600	966780	156000	154580	1445700	888540	80767	98108	896520	1420900	86195	46139	1427900	1632800	34394	97030	1917400	2439800	65639	41526	56276	15165	0	35270
Q9ST69	RR5	Psat7g115360.1	At2g33800.1	1	6	6	99914	95618	30244	0	37184	125290	36277	39553	74860	137310	80905	104600	43443	97253	87076	106390	182600	128260	110990	159880	91402	222880	57582	71781	60340	34320	0	168990
Q9SW18	CHLM	Psat7g039320.1	AT4G25080.1	2	7	7	186170	121050	106480	144300	51432	41791	240540	265940	61176	55106	90160	110600	60735	29073	32527	38930	111760	135500	101440	113190	0	11647	14698	20739	11157	10833	0	22801
Q9SYL9	RK13	Psat4g140640.1	AT1G78630.1	1	6	6	0	16664	16892	14555	0	25064	15990	0	25380	21330	15548	22890	38707	0	0	30768	0	28078	49544	62170	0	38746	0	0	0	21355	0	35209
Q9SZX3	ASSY	Psat0s3176g0120.1 Psat4g065240.1	AT4G24830.1	1	2	2	0	0	17176	0	0	53157	28171	22575	0	77129	0	14587	45118	0	0	11830	59296	0	0	13829	0	64652	0	0	0	0	0	0
				3	6	6	48863	33945	57995	155560	34616	53241	95348	171260	39690	56224	59337	72258	31239	164520	32880	40193	12099	46747	31009	97382	21741	18231	0	36854	14076	12148	0	12677
Q9XJ35	CLPR1	Psat6g215320.4	AT1G49970.1	4	3	3	55671	44106	0	0	14933	32955	53246	0	21230	13720	88583	0	72610	22012	63037	0	23797	20408	84399	73677	39191	11102	0	0	10708	0	0	60878
Q9ZP40	PG1	Psat2g138880.1	AT2G35490	2	4	4	18869	18149	19474	14111	18159	24504	57010	38191	0	20304	31611	0	11255	98177	18735	0	25570	29310	17291	22259	50453	31550	0	0	0	0	0	12277
Q9ZS34	CHLP	Psat4g050200.1	AT1G74470.1	2	9	9	19516	39807	78339	66645	32917	36052	228230	183560	42524	59526	127400	52894	16455	27420	25459	30866	31397	35044	52304	22031	0	82815	16498	0	22446	17115	0	11830
Q9ZU52	ALFP3	Psat6g223200.1	AT2G01140.1	1	6	5	75518	45500	14065	0	87061	122090	0	0	86410	152470	17108	0	145310	116810	0	0	92112	101300	0	15739	84912	82205	0	0	0	0	0	0
Q9ZUC1	AOR	Psat4g123800.1	AT1G23740.1	1	4	4	0	0	0	0	79551	84178	0	0	18297	13737	0	0	17013	73145	0	0	24028	14904	0	14285	15360	11851	0	0	0	0	0	0
Q9ZUU4	CP29B	Psat6g071720.1	AT2G37220.1	2	7	7	167060	171480	29456	13729	220550	172860	58129	40906	142300	78553	39065	39370	304450	354860	51467	36974	168210	174150	84378	11711	111650	40772	16736	29428	47464	69580	0	22340
