# Supplementary material for: STIC2 selectively binds ribosome-nascent chain complexes in the cotranslational sorting of Arabidopsis thylakoid proteins
Source: EMBO J. 2024 Aug 27;43(20):4699–719. doi: 10.1038/s44318-024-00211-4 (PMC11480477; doi:10.1038/s44318-024-00211-4)
Supplement: Supplementary file 4 — Data Set EV2 [file 44318_2024_211_MOESM4_ESM.xlsx]

## Sheet: Dataset EV2
Dataset EV2 Proteins w/o significant quantitative differences in TST-D1 and TST-uS2c (158) RNCs
Uniprot ID	Uniprot Name	Category	Function	Psat accession	AT accession	D1 RNCs
O81004	Y2287			Psat0s2458g0040.1	AT2G22870.1	s, m
A0A2Z6NLS5	A0A2Z6NLS5			Psat1g080040.1		s, m, l
O80934*	Y2766			Psat2g068960.2	AT2G37660.1	s, m, l
A0A3Q0ETQ4	A0A3Q0ETQ4			Psat4g161440.1		s, m
P43394	K502			Psat6g222520.1	AT1G15140.1	s, m, l
Q9C9F5	C3H15			Psat6g223920.1	AT1G68200.1	s
A0A392R6B6	A0A392R6B6			Psat5g189080.1		m
Q8H0V1	CK5P1		Potential kinase regulator, [4Fe-4S] binding	Psat0s3355g0160.1	AT4G36390.1	s, m
G7JYB8	G7JYB8		Putative metallo-beta-lactamase	Psat2g091800.1		s, m
G7JR97	G7JR97		Putative ribosomal protein L2 domain 2	Psat7g241800.1		s, m, l
Q9M098	EBFC1		STIC2-like protein	Psat4g009640.2	AT4G30620.1	s, m, l
Q03943	IM30	Biogenesis	Thylakoid biogenesis	Psat7g208480.2	AT1G65260.1	s, m, l
Q6STH5	HF101	Fe-S assembly	Assembly of Fe-S clusters on selected proteins, ATP dependent /4Fe-4S insertion	Psat1g039560.1	AT3G24430.1	s, m, l
O78328	DXS	Metabolism		Psat4g029960.2	AT4G15560.1	s, m, l
O81360	ABA2	Metabolism	Abscisate biosynthesis	Psat0s1281g0080.1	AT5G67030.1	s, m, l
P04717	RBL	Metabolism	Calvin Cycle	Psat0s1330g0280.1 Psat0s5127g0120.1	AtCg00490	s, m, l s, m, l
O65194 P00869	RBS RBS2	Metabolism	Calvin Cycle	Psat1g080440.1 Psat3g205240.1	AT1G67090	s, m, l s, m, l
P12858	G3PA	Metabolism	Calvin Cycle	Psat3g091720.1	AT1G12900	s, m, l
Q43157	RPE	Metabolism	Calvin Cycle	Psat4g049960.2	AT5G61410.1	s, m, l
O20252	S17P	Metabolism	Calvin Cycle	Psat5g127280.2	AT3G55800	s, m, l
F4IW47	TKTC2	Metabolism	Calvin Cycle	Psat6g238800.1	AT2G45290.2	s, m, l
Q42961*	PGKH	Metabolism	Calvin Cycle	Psat1g014040.1	AT1G56190	m, l
P17067	CAHC	Metabolism	Carbonic anhydrase	Psat1g058960.5	AT3G01500	s, m, l
P28552	ATPG	Metabolism	CP ATP synthase gamma chain	Psat3g207840.1	AT4G04640	s, m, l
P08215*	ATPA	Metabolism	CP ATP synthase subunit alpha	Psat6g219360.1 Psat3g186480.1	AtCg00120	s, m, l s, m, l
P05037	ATPB	Metabolism	CP ATP synthase subunit beta	Psat2g136800.1 Psat4g098720.1	ATCG00480.1	s, m m
Q9C8P0	ODP25	Metabolism	Glycolysis	Psat0s2229g0080.1	AT1G34430.1	s, m, l
Q9SQI8	ODP24	Metabolism	Glycolysis	Psat6g228960.1	AT3G25860.1	s, m, l
Q01516	ALFC1	Metabolism	Glycolysis	Psat7g139080.1 Psat7g139120.1	AT2G21330	s, m, l s, m, l
Q9FLW9*	PKP2	Metabolism	Glycolysis	Psat1g096960.1	AT5G52920.1	l
A8MS68*	PLPD1	Metabolism	Glycolysis	Psat4g023520.1	AT3G16950.1	l
Q00218	AROG	Metabolism	Phospho-2-dehydro-3-deoxyheptonate aldolase 2, chorismate biosynthesis	Psat1g216320.1	AT4G33510.1	s, m, l
Q93YZ7	ILVH2	Metabolism - amino acids	Acetolactate synthase small subunit 2	Psat7g063320.1	AT2G31810.1	s, m, l
Q9SZX3*	ASSY	Metabolism - amino acids	Argininosuccinate synthase	Psat4g065240.1	AT4G24830.1	s, l
P37142 O81852	AKH AKH2	Metabolism - amino acids	Bifunctional aspartokinase/homoserine dehydrogenase Bifunctional aspartokinase/homoserine dehydrogenase 2	Psat7g075960.1 Psat5g099120.1	AT4G19710.1	m, l s, m, l
Q42601*	CARB	Metabolism - amino acids	Carbamoyl-phosphate synthase large chain	Psat5g277200.2	AT1G29900.1	m, l
Q9C550	LEU12	Metabolism - amino acids	Isopropylmalate synthase 2	Psat6g241040.1	AT1G74040.1	s, m, l
O82043	ILV5	Metabolism - amino acids	Ketol-acid reductoisomerase	Psat7g165680.3	AT3G58610.1	s, m, l
Q42777	MCCA	Metabolism - amino acids	MC Methylcrotonoyl-CoA carboxylase subunit alpha	Psat6g059920.1	AT1G03090.1	s, m
Q9ZS34	CHLP	Metabolism - chlorophyll	Geranylgeranyl diphosphate reductase	Psat4g050200.1	AT1G74470.1	s, m, l
Q9SW18*	CHLM	Metabolism - chlorophyll	Magnesium protoporphyrin IX methyltransferase	Psat7g039320.1	AT4G25080.1	s, l
O22437	CHLD	Metabolism - chlorophyll	Magnesium-chelatase subunit D	Psat0s3604g0040.1	AT1G08520.1	s, m, l
Q9FNB0	CHLH	Metabolism - chlorophyll	Magnesium-chelatase subunit H	Psat6g120040.1	AT5G13630.1	s, m, l
P93162	CHLI	Metabolism - chlorophyll	Magnesium-chelatase subunit I	Psat1g200160.2	At4g18480.1	s, m, l
Q01289*	POR	Metabolism - chlorophyll	Protochlorophyllide reductase	Psat5g245240.1	AT5G54190	m, l
P18823	ACCD	Metabolism - fatty acid	Acetyl-CoA carboxylase carboxyl transferase subunit beta	Psat0s6989g0080.1	ATCG00500.1	s, m, l
Q06881	BCCP	Metabolism - fatty acid	Biotin carboxyl carrier protein of acetyl-CoA carboxylase	Psat2g029880.1 Psat5g126160.1	AT5G15530	s, m, l s, m, l
Q42783	BCCP	Metabolism - fatty acid	Biotin carboxyl carrier protein of acetyl-CoA carboxylase	Psat3g102480.1	AT5G16390	s, m, l
Q42533	BCCP1	Metabolism - fatty acid	Biotin carboxyl carrier protein of acetyl-CoA carboxylase 1	Psat1g067360.1	AT5G16390.1	s, m, l
Q9LLC1	BCCP2	Metabolism - fatty acid	Biotin carboxyl carrier protein of acetyl-CoA carboxylase 2	Psat0s846g0040.1	AT5G15530.1	s, m, l
B9HBA8	ACCC1	Metabolism - fatty acid	Biotin carboxylase 1	Psat0s916g0080.1	AT5G35360	s, m, l
Q9M3A8	PP273	Pentatricopeptide repeat		Psat5g077680.1	AT3G49240.1	s
P10933*	FENR1	Photosynthesis	Photosynthesis	Psat2g154080.2	AT5G66190.1	m, l
Q8SKU2	TIC62	Protein import	Redox-dependent import regulation	Psat7g185400.1	AT3G18890.1	m
Q8VZ74	ERA	Protein processing	Ribosome biogenesis	Psat4g094880.1	AT5G66470.1	s, m
O98997	RCA	Protein processing	Rubisco Activase	Psat5g123320.3	AT2G39730	s, m, l
Q7X9A0	RCA1	Protein processing	Rubisco Activase 1	Psat2g039960.1	AT2G39730.1	s, m, l
P08927*	CPN60B	Protein processing	Chaperone	Psat1g001680.1 Psat6g016920.1	AT1G55490	l l
P08926*	CPN60A	Protein processing	Chaperone	Psat7g144320.1	AT2G28000.1	l
O65282	CH20	Protein processing - chaperone	Chaperone	Psat1g135800.1 Psat4g019040.1	AT5G20720.1	s, m, l s, m, l
Q02028	HSP7S	Protein processing - chaperone	Chaperone	Psat1g222720.1 Psat1g222760.1	AT5G49910.1	s, m, l s, m, l
Q8S9L5	TIG	Protein processing - chaperone	Chaperone	Psat2g009800.1	AT5G55220.1	s, m, l
P35100*	CLPC	Protein processing - chaperone	Chaperone	Psat5g054560.2 Psat7g039080.1	AT5G50920.1	s, m s, m, l
Q9SJZ7	DNJA6	Protein processing - chaperone	Chaperone	Psat5g090520.1	AT2G22360.1	s, m, l
Q9SIF2*	HS905	Protein processing - chaperone	Chaperone	Psat2g102720.1	AT2G04030.1	m, l
G7L2M8*	GRPE	Protein processing - chaperone	Chaperone	Psat3g085320.3	AT5G17710.1	m
Q05046	CH62	Protein processing - chaperone	Chaperone mitochondrial	Psat6g170600.1	AT3G23990	s, m, l
Q9FV52*	MAP1B	Protein processing - protease	Methionine aminopeptidase 1B	Psat2g085800.1	AT1G13270.1	s, l
P36774	LON2	Protein processing - protease	Protease	Psat0s471g0440.1	AT1G75460.1	s, m
Q8LB10	CLPR4	Protein processing - protease	Protease	Psat4g075600.1	AT4G17040.1	s, m, l
Q9XJ35	CLPR1	Protein processing - protease	Protease	Psat6g215320.4	AT1G49970.1	s, m, l
Q40983	SPP	Protein processing - protease	Stromal processing peptidase	Psat2g189160.1	AT5G42390	m, l
Q9SR19	RAF2	Protein processing - PTM	Rubisco marturation	Psat6g143080.1	AT3G04550.1	s, m, l
Q43088	RBCMT	Protein processing - PTM	Rubisco methyltransferase	Psat7g156240.1	AT1G14030.1	s, m
P48384	TRXM	Redox		Psat5g081600.1	AT4G03520	s, m, l
Q9SEU6*	TRXM4	Redox		Psat5g242680.1	AT3G15360.1	s, m
Q9MB35	PERQ	Redox	Peroxidase activity	Psat4g018640.1	AT3G26060.1	s, m, l
Q8VYM4*	PSRP2	Ribosome - chloroplast	CP Ribosome	Psat0s2674g0040.2	AT3G52150.1	s, m, l
P36210	RK121	Ribosome - chloroplast	CP Ribosome	Psat1g056240.1	AT3G27830.1	s, m, l
O23049	RK6	Ribosome - chloroplast	CP Ribosome	Psat1g066560.1	AT1G05190.1	s, m, l
B5LMQ9	RK14	Ribosome - chloroplast	CP Ribosome	Psat1g099160.1	AtCg00780.1	s, m, l
P29344	RR1	Ribosome - chloroplast	CP Ribosome	Psat1g162760.1	At5g30510.1	s, m, l
P82413	RK19	Ribosome - chloroplast	CP Ribosome	Psat2g176160.2	AT4G17560.1	s, m, l
O04603	RK5	Ribosome - chloroplast	CP Ribosome	Psat3g107160.1	AT4G01310.1	s, m, l
P82024	RR21	Ribosome - chloroplast	CP Ribosome	Psat3g169680.2	AT3G27160.1	s, m, l
Q9BBP8*	RR3	Ribosome - chloroplast	CP Ribosome	Psat4g046880.1	ATCG00800.1	s, m
O80362	RK10	Ribosome - chloroplast	CP Ribosome	Psat4g007600.1	AT5G13510.1	s, m, l
P82130	RR20	Ribosome - chloroplast	CP Ribosome	Psat4g136440.1	At3g15190.1	s, m, l
Q9SYL9	RK13	Ribosome - chloroplast	CP Ribosome	Psat4g140640.1	AT1G78630.1	s, m, l
O80361	RK4	Ribosome - chloroplast	CP Ribosome	Psat4g224360.1	AT1G07320.1	s, m, l
Q9MAP3	RK11	Ribosome - chloroplast	CP Ribosome	Psat5g110320.1	AT1G32990.1	s, m, l
P42732*	RR13	Ribosome - chloroplast	CP Ribosome	Psat5g134240.2	AT5G14320.1	s, m
Q9M4Y3	RR10	Ribosome - chloroplast	CP Ribosome	Psat5g170120.1	AT3G13120.1	s, l
P82190	RK27	Ribosome - chloroplast	CP Ribosome	Psat5g215240.1	AT5G40950.1	s, m, l
P11893	RK24	Ribosome - chloroplast	CP Ribosome	Psat5g249200.1	At5g54600.1	s, m, l
Q9FWS4	RK31	Ribosome - chloroplast	CP Ribosome	Psat6g009240.1	AT1G75350.1	s, m, l
P82278	RR9	Ribosome - chloroplast	CP Ribosome	Psat6g010760.1	At1g74970.1	s, m, l
A4GGC9	RR12	Ribosome - chloroplast	CP Ribosome	Psat6g178680.1	ATCG00065.1	s, m, l
P51412	RK21	Ribosome - chloroplast	CP Ribosome	Psat6g187560.1	AT1G35680.1	s, m, l
P31165	RK15	Ribosome - chloroplast	CP Ribosome	Psat6g225000.1	At3g25920.1	s, m, l
Q8VY91*	RR6	Ribosome - chloroplast	CP Ribosome	Psat7g023960.1	AT1G64510.1	s, m
P82248	RK29	Ribosome - chloroplast	CP Ribosome	Psat7g055240.1	At5g65220.1	s, m, l
Q9ST69	RR5	Ribosome - chloroplast	CP Ribosome	Psat7g115360.1	At2g33800.1	s, m, l
Q9LY66	RK1	Ribosome - chloroplast	CP Ribosome	Psat7g200640.1	AT3G63490.1	s, m, l
P11894	RK9	Ribosome - chloroplast	CP Ribosome	Psat7g223760.1	At3g44890.1	s, m, l
P23408	RK22	Ribosome - chloroplast	CP Ribosome	Psat1g052200.1	ATCG00810.1	m, l
P82191	RK3	Ribosome - chloroplast	CP Ribosome	Psat5g001240.1	At2g43030.1	m, l
Q6KGX3*	RR7	Ribosome - chloroplast	CP Ribosome	Psat5g119080.1	AtCg00900.1 AtCg01240.1	m, l
Q8L7S8	RH3	Ribosome biogenesis	rRNA processing	Psat0s2843g0040.1 Psat3g015480.1	AT5G26742.1	s, m, l s, m, l
Q9FFQ1	RH31	RNA - helicase	DEAD-box RNA helicase	Psat4g214280.1	AT5G63630.1	s, m, l
Q9FGS0	CP31B	RNA processing	mRNA processing	Psat0s1670g0040.1	AT5G50250.1	s, m, l
Q04836	CP31A	RNA processing	mRNA processing	Psat5g118040.2	AT4G24770.1	s, m, l
Q9ZUU4	CP29B	RNA processing	mRNA processing	Psat6g071720.1	AT2G37220.1	s, m, l
O34331	YLBH	RNA processing	Putative rRNA methyltransferase YlbH	Psat1g076480.1		s, m, l
Q9LU63	ATP1	Signaling		Psat6g049600.1	AT5G51110.1	s, m, l
A0A1S2Z662	ICT1	Translation	peptidyl-tRNA hydrolase ICT1, mitochondrial	Psat4g068640.1	At5g19830.1	s, m, l
Q9M1X0	RRFC	Translation	Ribosome-recycling factor, chloroplastic	Psat6g060640.1	AT3G63190.1	s, m, l
A3PCG2	EFTS	Translation regulation	Translation	Psat1g044600.1	AT4G29060	s, m, l
I1K0K6	EFGC2	Translation regulation	Translation	Psat4g069360.2	AT1G62750.1	s, m, l
O24310*	EFTU	Translation regulation	Translation	Psat5g116480.1	At4g20360	m, l
O82234*	IF32	Translation regulation	Translation	Psat7g006440.1	AT2G24060.1	l
O81983	SYS	tRNA processing	tRNA ligase	Psat6g149440.1	At1g11870.1	l

## Sheet: Legend
Proteins identified in TST-D1 RNCs with short (s), medium (m), or long (l) peptide chains and in TST-uS2c RNCs, respectively. According to Pisum sativum accessions (Psat), Uniprot (Uniprot ID) and Arabidopsis thaliana (AT) accessions were assigned. Uniprot IDs with asterisk mark proteins that are enriched in at least one TST-D1 RNC category or were found exclusively in TST-D1 RNCs with a differen…
