# Supplementary material for: STIC2 selectively binds ribosome-nascent chain complexes in the cotranslational sorting of Arabidopsis thylakoid proteins
Source: EMBO J. 2024 Aug 27;43(20):4699–719. doi: 10.1038/s44318-024-00211-4 (PMC11480477; doi:10.1038/s44318-024-00211-4)
Supplement: Supplementary file 5 — Data Set EV3 [file 44318_2024_211_MOESM5_ESM.xlsx]

## Sheet: Dataset EV3
Dataset EV3 Proteins enriched or specifically found in TST-D1 RNCs
Uniprot ID	Uniprot Name	Category	Function	Psat accession	AT accession	D1 RNC (Enrichment)
A0A1S2XK40	A0A1S2XK40			Psat1g069960.2		s
Q84WN0	Y4920			Psat1g169560.1	AT4G37920.1	s, m, l
Q9ASX5	Y5520			Psat2g061840.1	AT5G05200.1	s
O80934	Y2766			Psat3g138600.1	AT2G37660.1	s, m
A0A1S2Y854	A0A1S2Y854			Psat5g011440.1	At1G63610	s, m, l
Q8RWG3	RER6			Psat5g246640.1	AT3G56140.1	s, l
G7I7C8	G7I7C8			Psat6g095240.1	AT5G04440	s
A0A2K3P005	COBWD			Psat6g237480.1	AT1G80480.1	s, l
A0A2K3NKT1	A0A2K3NKT1			Psat7g260440.1		s, m
Q9SKN5	ARFJ			Psat2g033160.1	AT2G28350.1	m
Q9LVP0	Y5639			Psat6g141840.1	AT5G63930.1	l
Q6DYE4	Y1609			Psat0s629g0200.5	AT1G26090.1	l
Q9LXC9	IPYR6		Hydrolase	Psat1g212360.1	AT5G09650.1	s
P54150	MSRA4		Peptide methionine sulfoxide reductase A4	Psat2g010960.3	AT4G25130.1	m
Q9ZP40	PG1		Plastoglobulin-1	Psat2g138880.1	AT2G35490	s, m, l
Q8S9M1	PAP13		Probable plastid lipid associated protein	Psat0s4417g0040.1	AT2G42130.1	s, m, l
A0A1S3E5A8	A0A1S3E5A8		Putative armadillo repeat superfamily protein	Psat6g044440.4	AT1G23180	s, m, l
Q9M0Y6	DPNPM		Putative PAP-specific phosphatase, mitochondrial	Psat1g209080.1	AT4G05090.1	s, m, l
Q9LQK7	AB7I		SufD homolog, potential [4Fe-4S] repair	Psat2g173560.2	AT1G32500.1	s, m, l
Q9M394	SCKL1	Biogenesis	Chloroplast biogenesis	Psat7g243520.1	AT3G54090.1	s, m, l
P37107	cpSRP54	Biogenesis	Protein targeting	Psat3g032320.1	AT5G03940.1	s, m, l
O82230	STIC2	Biogenesis	Thylakoid biogenesis	Psat1g022480.1	AT2G24020.1	s, m, l
Q1KPV0	FZL	Biogenesis	Thylakoid biogenesis	Psat6g060000.3	AT1G03160.1	s, m
Q42545	FTSZ1	Cell cycle	Cell division protein FtsZ homolog 1	Psat2g010320.1	AT5G55280.1	s, l
O82533	FTZ21	Cell cycle	Cell division protein FtsZ homolog 2-1	Psat6g081080.2	AT2G36250.1	s, m, l
Q9LUJ3	RDM1	DNA processing		Psat2g190480.2	AT3G22680.1	s
Q94B35	ISPH	Metabolism		Psat7g185320.1	AT4G34350.1	s, m, l
Q9LIB2	PHS1	Metabolism		Psat1g066720.1	AT3G29320.1	m
Q9SH69	6PGD1	Metabolism		Psat7g028480.1	AT1G64190.1	m
B9SL58	PURA2	Metabolism	Adenylosuccinate synthetase 2	Psat3g071360.1	AT3G57610.1	m
P52418	PUR1	Metabolism	Amidophosphoribosyltransferase	Psat7g181880.1	AT2G16570.1	s, m, l
Q42961	PGKH	Metabolism	Calvin Cycle	Psat1g014040.1	AT1G56190	s(2.52)
P26302	KPPR	Metabolism	Calvin Cycle	Psat2g140680.1	AT1G32060.1	s
P46275	F16P1	Metabolism	Calvin Cycle	Psat3g134680.1	AT3G54050.1	s
P12859	G3PB	Metabolism	Calvin Cycle	Psat5g010520.1	AT1G42970.1	s, m, l
P08215	ATPA	Metabolism	CP ATP synthase subunit alpha	Psat2g111080.1	AtCg00120	s, m, l
Q94ID7	GGPPS	Metabolism	Geranylgeranyl pyrophosphate synthase	Psat4g091240.1	AT4G36810.1	s
Q9FLW9	PKP2	Metabolism	Glycolysis	Psat1g096960.1 Psat6g194760.1	AT5G52920.1	s(2.64), m(2.31) s, m, l
A8MS68	PLPD1	Metabolism	Glycolysis	Psat4g023520.1	AT3G16950.1	s(2.73), m(2.36)
Q43117	KPYA	Metabolism	Glycolysis	Psat6g113960.1	AT3G22960.1	s(2.80), m(2.72), l(2.05)
O24457	ODPA3	Metabolism	Glycolysis	Psat0s3525g0080.1	AT1G01090.1	s
Q9SAJ6	G3PP1	Metabolism	Glycolysis	Psat1g005000.1	AT1G79530.1	s
Q9ZU52	ALFP3	Metabolism	Glycolysis	Psat6g223200.1	AT2G01140.1	s, m, l
F4K0E8	ISPG	Metabolism	Isoprene biosynthesis	Psat5g278240.1	AT5G60600.1	s, m
Q9SN86	MDHP	Metabolism	Malate dehydrogenase	Psat4g051000.1	AT3G47520.1	s, m, l
Q94A41	AMY3	Metabolism	Starch metabolism	Psat4g132240.1	AT1G69830.1	s, m, l
P52417	GLGS2	Metabolism	Starch metabolism	Psat5g110720.1	AT5G48300.1	s, m, l
Q6ZY51	PWD	Metabolism	Starch metabolism	Psat6g244000.1	AT5G26570.1	s, l
Q84KI6	SQD1	Metabolism	Sulfolipids biosynthesis	Psat3g076360.2	AT4G33030.1	s
Q8W250	DXR	Metabolism	Terpenoid metabolism	Psat4g058000.1	AT5G62790.1	s, m, l
F6H7K5	THI42	Metabolism	Thiamine thiazole synthase 2	Psat6g209120.1	AT5G54770.1	s, m, l
A0A072UP88	TAL	Metabolism	Transaldolase	Psat4g070360.2	AT5G13420.1	s
Q41651	CYPB	Metabolism - amino acids	Peptidyl-prolyl cis-trans isomerase	Psat6g157800.1	AT3G62030.1	m, l
Q94AR8	LEUC	Metabolism - amino acids	3-isopropylmalate dehydratase large subunit	Psat6g107560.1	AT4G13430.1	s, m, l
Q9SCL7	NAGK	Metabolism - amino acids	Acetylglutamate kinase	Psat5g026120.1	AT3G57560.1	s
Q9LEU8	ARLY	Metabolism - amino acids	Argininosuccinate lyase	Psat5g048920.1	AT5G10920.1	s, m
Q9SZX3	ASSY	Metabolism - amino acids	Argininosuccinate synthase	Psat0s3176g0120.1 Psat4g065240.1	AT4G24830.1	s, m, l m(2.67)
Q9SGD6	AROD6	Metabolism - amino acids	Arogenate dehydratase/prephenate dehydratase 6	Psat0s1945g0080.1	AT1G08250.1	m
Q55512	DHAS	Metabolism - amino acids	Aspartate-semialdehyde dehydrogenase	Psat4g004640.1	AT1G14810.1	s, m
Q8GSJ1	HIS1B	Metabolism - amino acids	ATP phosphoribosyltransferase 2	Psat1g223400.1	AT1G09795.1	s
P37142	AKH	Metabolism - amino acids	Bifunctional aspartokinase/homoserine dehydrogenase	Psat7g075960.1	AT4G19710.1	s(2.95)
Q42601	CARB	Metabolism - amino acids	Carbamoyl-phosphate synthase large chain	Psat5g277200.2	AT1G29900.1	s(3.27)
P55217	CGS1	Metabolism - amino acids	Cystathionine gamma-synthase 1	Psat3g199280.1	AT3G01120.1	s
O49485	SERA1	Metabolism - amino acids	D-3-phosphoglycerate dehydrogenase 1	Psat6g219520.1	AT4G34200.1	s, m
P08281	GLNA2	Metabolism - amino acids	Glutamine synthetase	Psat1g185960.3	AT5G35630	m, l,
Q8L7R2	KHSE	Metabolism - amino acids	Homoserine kinase	Psat2g000800.1	AT2G17265.1	s, m, l
Q93ZN9	DAPAT	Metabolism - amino acids	LL-diaminopimelate aminotransferase	Psat7g104520.1	AT4G33680.1	s, m, l
I3SWS0	I3SWS0	Metabolism - amino acids	Probable bifunctional methylthioribulose-1-phosphate dehydratase/enolase-phosphatase E1	Psat6g155960.2	At5g53850	l
Q94JQ3	GLYP3	Metabolism - amino acids	Serine hydroxymethyltransferase 3	Psat1g192400.2	AT4G32520.1	s, m, l
P25269	TRBP2	Metabolism - amino acids	Tryptophan synthase beta chain 2	Psat5g194440.1	AT4G27070.1	s
Q43155	GLTB	Metabolism - amino acids	Ferredoxin-dependent glutamate synthase	Psat3g078160.3	AT5G04140.1	s, l
P30124	HEM2	Metabolism - chlorophyll	Delta-aminolevulinic acid dehydratase	Psat5g087720.1	AT1G69740.1	s, l
Q1H537	DCVR	Metabolism - chlorophyll	Divinyl chlorophyllide a 8-vinyl-reductase	Psat1g187280.1	AT5G18660.1	s, m, l
P45621	GSA	Metabolism - chlorophyll	Glutamate-1-semialdehyde 2,1-aminomutase	Psat5g001920.1	AT3G48730.1	s, m, l
Q9SW18	CHLM	Metabolism - chlorophyll	Magnesium protoporphyrin IX methyltransferase	Psat7g039320.1	AT4G25080.1	m(2.42)
P35055	HEM6	Metabolism - chlorophyll	Oxygen-dependent coproporphyrinogen-III oxidase	Psat2g001760.1	AT1G03475.1	s, m
Q43082	HEM3	Metabolism - chlorophyll	Porphobilinogen deaminase	Psat7g172760.1	AT5G08280.1	s, m, l
Q01289	POR	Metabolism - chlorophyll	Protochlorophyllide reductase	Psat5g245240.1	AT5G54190	s(2.54)
Q93X62	FABG1	Metabolism - fatty acid	3-oxoacyl-reductase 1	Psat5g094480.1	AT1G24360.1	s, m, l
Q41008	ACCA	Metabolism - fatty acid	Acetyl-CoA carboxylase carboxyl transferase subunit alpha	Psat0s1978g0280.1	AT2G38040.1	m(1.70)
Q9SLA8	FABI	Metabolism - fatty acid	NAD-dependent enoyl-reductase	Psat3g150560.1	AT2G05990.1	m
Q42561	FATA1	Metabolism - fatty acid	Oleoyl-acyl carrier protein thioesterase 1	Psat3g149200.1	AT3G25110.1	m
B9FSC8	OPR11	Metabolism - fatty acid	Oxylipin biosynthesis	Psat2g190280.2	AT1G76690.1	s, l
Q42807	STAD	Metabolism - fatty acid	Stearoyl-9-desaturase	Psat7g119680.1	AT2G43710.1	s, m
Q9LS25	PP420	Pentatricopeptide repeat		Psat4g078640.1	AT5G46580.1	s
P10933	FENR1	Photosynthesis	Photosynthesis	Psat2g154080.2	AT5G66190.1	s(2.57)
P06585	PSBA	Photosynthesis	Photosynthesis	Psat0ss8367g0080.1	ATCG00020.1	s, m, l
Q94AQ8	PNSB2	Photosynthesis	Photosynthetic NDH subunit of subcomplex B 2	Psat3g089080.1	AT1G64770.1	s, l
Q8LDL0	HHL1	Photosynthesis - repair	PSII repair cycle	Psat5g093920.2	AT1G67700.1	s, m, l
A0A072V684	A0A072V684	Protein processing	Acyl-CoA N-acyltransferase (NAT) superfamily protein	Psat1g134240.1		s
P08927	CPN60B	Protein processing	Chaperone	Psat1g001680.1 Psat6g016920.1	AT1G55490	s(1.60), m(1.62) s(2.37), m(2.37)
P08926	CPN60A	Protein processing	Chaperone	Psat7g144320.1	AT2G28000.1	s(2.32), m(2.25)
Q9SIF2	HS905	Protein processing - chaperone	Chaperone	Psat2g102720.1	AT2G04030.1	s(4.53)
G7L2M8	GRPE	Protein processing - chaperone	Chaperone	Psat3g085320.3	AT5G17710.1	s(1.77), l(1.63)
Q9LF37	CLPB3	Protein processing - chaperone	Chaperone	Psat1g069480.1	AT5G15450.1	s, m
Q9LHA8	HSP70-4	Protein processing - chaperone	Chaperone	Psat3g182640.1	AT3G12580.1	s, m
O22265	cpSRP43	Protein processing - chaperone	Chaperone	Psat7g178840.1	AT2G47450.1	s, m, l
Q9C667	CPNB4	Protein processing - chaperone	Chaperone	Psat2g080360.1	AT1G26230.1	m
P35100	CLPC	Protein processing - chaperone	Chaperone	Psat5g054560.2	AT5G50920.1	l(2.11)
Q9FUZ2	DEF1B	Protein processing - deformylase	Peptide deformylase 1B, substrate specificity towards photosystem II D1 polypeptide	Psat3g166600.1	AT5G14660.1	s
Q9FV52	MAP1B	Protein processing - protease	Methionine aminopeptidase 1B	Psat2g085800.1	AT1G13270.1	m(2.00)
P30184	AMPL1	Protein processing - protease	Protease	Psat1g025200.2	AT2G24200.1	s, m
Q94AM1	OOPDA	Protein processing - protease	Protease	Psat2g133960.1	AT5G65620.1	s, l
Q94B60	CLPP4	Protein processing - protease	Protease	Psat2g142240.1	AT5G45390.1	s, m, l
Q8VZF3	CGEP	Protein processing - protease	Protease	Psat3g019800.3	AT2G47390.1	s
Q9LJL3	PREP1	Protein processing - protease	Protease	Psat4g213560.1	AT3G19170.1	s, m
Q9S834	CLPP5	Protein processing - protease	Protease	Psat6g161200.1	AT1G02560.1	s, m, l
O82261	DEGP2	Protein processing - protease	Protease, primary cleavage of photodamaged D1 protein	Psat6g167960.1	AT2G47940.1	s, m
O64730	P2C26	Protein processing - PTM	Phosphatase	Psat5g153360.1	AT2G30170.1	s, m, l
P29450	TRXF	Redox		Psat3g102640.1	AT5G16400	s, l
Q9SEU6	TRXM4	Redox		Psat5g229000.1 Psat5g242680.1	AT3G15360.1	s, l l(2.13)
Q9ZUC1	AOR	Redox	NADPH-dependent alkenal/one oxidoreductase	Psat4g123800.1	AT1G23740.1	l
Q6KGX3	RR7	Ribosome - chloroplast	CP Ribosome	Psat5g119080.1	AtCg00900.1;AtCg01240.1	s(1.34)
P08241	RR2	Ribosome - chloroplast	CP Ribosome	Psat6g219440.1	ATCG00160	s
Q8VZ55	RK35	Ribosome - chloroplast	CP Ribosome	Psat7g006560.1	AT2G24090.1	s, m, l
P82195	RK18	Ribosome - chloroplast	CP Ribosome	Psat1g016560.1	AT1G48350.1	m
Q9BBP8	RR3	Ribosome - chloroplast	CP Ribosome	Psat4g046880.1	ATCG00800.1	l(2.52)
P42732	RR13	Ribosome - chloroplast	CP Ribosome	Psat5g134240.2	AT5G14320.1	l(1.98)
Q8VY91	RR6	Ribosome - chloroplast	CP Ribosome	Psat7g023960.1	AT1G64510.1	l(0.77)
Q8VYM4	PSRP2	Ribosome - chloroplast	CP Ribosome	Psat0s362g0040.1	AT3G52150.1	l
Q9SA52	CP41B	Ribosome biogenesis	rRNA processing	Psat3g014320.1	AT1G09340.1	l
Q10PV9	RH47B	RNA processing		Psat1g016000.1	AT1G12770	s, m, l
P19684	ROC5	RNA processing		Psat3g028520.1	AT3G52380.1	s, l
P28644	ROC1	RNA processing		Psat5g050360.1	AT5G50250	s, m, l
Q84W56	RNJ	RNA processing		Psat5g139840.1	AT5G63420.1	l
Q9C7Y2	MORF5	RNA processing	mRNA processing	Psat6g105080.3	AT1G32580.1	m, l
Q69LE7	PNP1	RNA processing	r/mRNA processing	Psat0s2078g0040.1	AT3G03710.1	s, m
Q42586	UMPS	RNA processing - synthase	Uridine-monophosphate synthase	Psat0s1718g0040.2	AT3G54470.1	m, l
Q657X6	EXEC2	Signaling	Together with EX1, executor protein of programmed cell death.	Psat5g114480.1	AT1G27510.1	s, m, l
Q0ZJ28	RPOB	Transcription	DNA-directed RNA polymerase subunit beta	Psat7g176880.1	ATCG00190	s, m
Q8RX79	APG3	Translation regulation	Peptide chain release factor	Psat3g023960.1	AT3G62910.1	m
O24310	EFTU	Translation regulation	Translation	Psat5g116480.1	At4g20360	s(3.22)
F4K410	SVR3	Translation regulation	Translation	Psat6g127960.2	AT5G13650.1	s, m, l
O82234	IF32	Translation regulation	Translation	Psat7g006440.1	AT2G24060.1	s(2.07), m(1.86)
B9HQZ6	SYAP	tRNA processing - synthase	tRNA ligase	Psat5g000840.1 Psat5g000880.3	AT5G22800.1	s, m, l s, m, l
F4IFC5	SYTM2	tRNA processing - synthase	tRNA ligase	Psat5g104480.1	AT2G04842.1	s, m, l

## Sheet: Legend
Proteins identified exclusively in TST-D1 RNCs with short (s), medium (m), or long (l) peptide chains and proteins with enrichment compared to TST-uS2c RNCs, respectively. 141 Pisum sativum accessions (Psat) were classified into this category. According to these accessions, Uniprot (Uniprot ID) and Arabidopsis thaliana (AT) accessions were assigned. For TST-D1 RNCs with significantly enriched pro…
