# Supplementary material for: STIC2 selectively binds ribosome-nascent chain complexes in the cotranslational sorting of Arabidopsis thylakoid proteins
Source: EMBO J. 2024 Aug 27;43(20):4699–719. doi: 10.1038/s44318-024-00211-4 (PMC11480477; doi:10.1038/s44318-024-00211-4)
Supplement: Supplementary file 6 — Data Set EV4 [file 44318_2024_211_MOESM6_ESM.xlsx]

## Sheet: Dataset EV4
Dataset EV4 Ribosomal proteins of purified RNCs identified in MS/MS
30S ribosomal proteins
Uniprot ID	Uniprot Name	Ban nomenclature	RNC chains	Psat accession	AT accession
P29344	RR1	bS1c	s, m, l, S2	Psat1g162760.1	AT5G30510
P08241	RR2	uS2c	s*	Psat6g219440.1	ATCG00160
Q9BBP8	RR3	uS3c	s, m, l(2.52), S2	Psat4g046880.1	ATCG00800
Q9ST69	RR5	uS5c	s, m, l, S2	Psat7g115360.1	AT2G33800
Q8VY91	RR6	bS6c	s, m, l(0.77), S2	Psat7g023960.1	AT1G64510
Q6KGX3	RR7	uS7c	s(1.34), m, l, S2	Psat5g119080.1	AtCg00900 AtCg01240
P82278	RR9	uS9c	s, m, l, S2	Psat6g010760.1	AT1G74970
Q9M4Y3	RR10	uS10c	s, l, S2	Psat5g170120.1	AT3G13120
A4GGC9	RR12	uS12c	s, m, l, S2	Psat6g178680.1	ATCG00065
P42732	RR13	uS13c	s, m, l(1.98), S2	Psat5g134240.2	AT5G14320
P82130	RR20	bS20c	s, m, l, S2	Psat4g136440.1	AT3G15190
P82024	RR21	bS21c	s, m, l, S2	Psat3g169680.2	AT3G27160
Q8VYM4	PSRP2	cS22	s, m, l, S2 l*	Psat0s2674g0040.2 Psat0s362g0040.1	AT3G52150
50S ribosomal proteins
Uniprot ID	Uniprot Name	Ban nomenclatur	RNC chains	Psat	Potential AT
Q9LY66	RK1	uL1c	s, m, l, S2	Psat7g200640.1	AT3G63490
P31163	RK2	uL2c	s(-1.79), m(-1.27), l(-1.40), S2	Psat5g168160.1	ATCG00830 ATCG01310
P82191	RK3	uL3c	s(-1,04), m, l, S2	Psat5g001240.1	AT2G43030
O80361	RK4	uL4c	s, m, l, S2	Psat4g224360.1	AT1G07320
O04603	RK5	uL5c	s, m, l, S2	Psat3g107160.1	AT4G01310
O23049	RK6	uL6c	s, m, l, S2	Psat1g066560.1	AT1G05190
P11894	RK9	bL9c	s, m, l, S2	Psat7g223760.1	AT3G44890
O80362	RK10	uL10c	s, m, l, S2	Psat4g007600.1	AT5G13510
Q9MAP3	RK11	uL11c	s, m, l, S2	Psat5g110320.1	AT1G32990
P36210	RK121	bL12c	s, m, l, S2	Psat1g056240.1	AT3G27830
Q9SYL9	RK13	uL13c	s, m, l, S2	Psat4g140640.1	AT1G78630
B5LMQ9	RK14	uL14c	s, m, l, S2 S2*	Psat1g099160.1 Psat5g284200.1	ATCG00780
P31165	RK15	uL15c	s, m, l, S2	Psat6g225000.1	AT3G25920
B5LMR0	RK16	uL16c	S2*	Psat0s1446g0200.1	ATCG00790
P82195	RK18	uL18c	m*	Psat1g016560.1	AT1G48350
P82413	RK19	bL19c	s, m, l, S2	Psat2g176160.2	AT4G17560
P51412	RK21	bL21c	s, m, l, S2	Psat6g187560.1	AT1G35680
P23408	RK22	uL22c	m, l, S2	Psat1g052200.1	ATCG00810
P11893	RK24	uL24c	s, m, l, S2	Psat5g249200.1	AT5G54600
P82190	RK27	bL27c	s, m, l, S2	Psat5g215240.1	AT5G40950
P82248	RK29	uL29c	s, m, l, S2	Psat7g055240.1	AT5G65220
Q9FWS4	RK31	bL31c	s, m, l, S2	Psat6g009240.1	AT1G75350
P15820	RK32	bL32c	S2*	Psat5g142800.1	ATCG01020
Q8VZ55	RK35	bL35c	s, m, l	Psat7g006560.1	AT2G24090

## Sheet: Legend
Identified in TST-D1 RNCs with short(s), medium (m), and long (l) peptide chains and TST-uS2c RNCs (S2), respectively. According to Pisum sativum accessions (Psat), Uniprot (Uniprot ID) and Arabidopsis thaliana (AT) accessions were assigned. For significantly enriched proteins, LFQ intensity-based log2 values (D1/uS2c) are given in parentheses (two-sided T-test, p<0.05). Asterisks mark exclusivel…
