# Supplementary material for: STIC2 selectively binds ribosome-nascent chain complexes in the cotranslational sorting of Arabidopsis thylakoid proteins
Source: EMBO J. 2024 Aug 27;43(20):4699–719. doi: 10.1038/s44318-024-00211-4 (PMC11480477; doi:10.1038/s44318-024-00211-4)
Supplement: Supplementary file 7 — Source data Fig. 2 [file 44318_2024_211_MOESM7_ESM.zip]

Archive with 10 entries (9 files):
- Figure 2/2C/
- Figure 2/2C/Western cpSRP54.tif
- Figure 2/2C/Western FLN1.tif
- Figure 2/2C/Western FZL.tif
- Figure 2/2C/Western POR.tif
- Figure 2/2C/Western STIC2.tif
- Figure 2/2C/Western STREP.tif
- Figure 2/2C/Western TIG.tif
- Figure 2/2C/Western uL24.tif
- Figure 2/2C/Western uL4.tif
