# Supplementary material for: STIC2 selectively binds ribosome-nascent chain complexes in the cotranslational sorting of Arabidopsis thylakoid proteins
Source: EMBO J. 2024 Aug 27;43(20):4699–719. doi: 10.1038/s44318-024-00211-4 (PMC11480477; doi:10.1038/s44318-024-00211-4)
Supplement: Supplementary file 8 — Source data Fig. 3 [file 44318_2024_211_MOESM8_ESM.zip]

Archive with 13 entries (10 files):
- Figure 3/3A/
- Figure 3/3A/Numerical data PAM.xlsx
- Figure 3/3B/
- Figure 3/3B/Quantification.xlsx
- Figure 3/3B/Western Actin.tif
- Figure 3/3B/Western D1.tif
- Figure 3/3B/Western D2.tif
- Figure 3/3B/Western PsaA.tif
- Figure 3/3B/Western PsaB.tif
- Figure 3/3C/
- Figure 3/3C/Phospho Image left panel.tif
- Figure 3/3C/Phospho Image right panel.tif
- Figure 3/3C/Quantification.xlsx
