# Supplementary material for: STIC2 selectively binds ribosome-nascent chain complexes in the cotranslational sorting of Arabidopsis thylakoid proteins
Source: EMBO J. 2024 Aug 27;43(20):4699–719. doi: 10.1038/s44318-024-00211-4 (PMC11480477; doi:10.1038/s44318-024-00211-4)
Supplement: Supplementary file 8 — Source data Fig. 3 [file 44318_2024_211_MOESM8_ESM.zip › Figure 3/3A/Numerical data PAM.xlsx]

## Sheet: young leaves
time [h]		Col-0	stic2	ffc	ffc stic2
		Fv/Fm
0	1	0.779	0.777	0.766	0.523
	2	0.781	0.778	0.761	0.461
	3	0.777	0.778	0.777	0.486
	4	0.774	0.766	0.777	0.569
	5	0.778	0.768	0.782	0.557
	6	0.779	0.771	0.788	0.54
	7	0.773	0.776	0.774	0.55
	8	0.777	0.775	0.785	0.559
	9	0.779	0.777	0.77	0.598
	10	0.775	0.767	0.768	0.595
	11	0.778	0.762	0.776	0.603
	12	0.782	0.768	0.776	0.584
	13	0.778	0.762	0.774	0.605
	14	0.779	0.768	0.756	0.601
	15	0.781	0.769	0.765	0.567
	16	0.781	0.767	0.758	0.575
	17	0.78	0.768	0.766	0.553
	18	0.784	0.772	0.772	0.652
	19	0.785	0.771	0.762	0.663
	20	0.783	0.767	0.796	0.647
	21	0.783	0.771	0.774	0.695
	22	0.784	0.771	0.763	0.738
	23	0.787	0.773	0.776	0.742
	24	0.784	0.775	0.78	0.643
	25	0.787	0.768	0.769	0.653
	26	0.787	0.77	0.77	0.643
	27	0.787	0.769	0.782	0.678
	28	0.789	0.77	0.764	0.695
	29	0.789	0.769	0.792	0.656
	30	0.785	0.769	0.799	0
	average	0.7815	0.7704	0.773933	0.5877
	standard deviation	0.00424074	0.00409248	0.0105891	0.127855
2	1	0.744	0.743	0.718	0.462
	2	0.739	0.744	0.727	0.463
	3	0.736	0.74	0.712	0.433
	4	0.726	0.719	0.734	0.494
	5	0.726	0.719	0.738	0.457
	6	0.721	0.72	0.738	0.474
	7	0.732	0.728	0.723	0.458
	8	0.728	0.728	0.726	0.475
	9	0.737	0.726	0.717	0.485
	10	0.733	0.726	0.711	0.531
	11	0.738	0.719	0.726	0.539
	12	0.735	0.726	0.736	0.53
	13	0.737	0.725	0.707	0.491
	14	0.739	0.722	0.719	0.526
	15	0.739	0.722	0.727	0.535
	average	0.734	0.727133	0.723933	0.4902
	standard deviation	0.0060663	0.00822084	0.00957404	0.033066
4	1	0.721	0.704	0.711	0.398
	2	0.724	0.703	0.73	0.434
	3	0.716	0.704	0.735	0.445
	4	0.719	0.707	0.648	0.405
	5	0.711	0.699	0.676	0.462
	6	0.715	0.707	0.692	0.431
	7	0.718	0.712	0.718	0.486
	8	0.712	0.717	0.712	0.572
	9	0.718	0.715	0.727	0.585
	10	0.729	0.704	0.716	0.451
	11	0.728	0.708	0.704	0.427
	12	0.723	0.709	0.729	0.41
	13	0.73	0.717	0.691	0.475
	14	0.731	0.715	0.742	0.456
	15	0.726	0.708	0.686	0.465
	average	0.7214	0.7086	0.7078	0.460133
	standard deviation	0.00629073	0.00533916	0.0245335	0.052533

## Sheet: mature leaves
time [h]		Col-0	stic2	ffc	ffc stic2
		Fv/Fm
0	1	0.785	0.782	0.81	0.655
	2	0.783	0.785	0.798	0.703
	3	0.785	0.786	0.803	0.733
	4	0.785	0.777	0.802	0.722
	5	0.783	0.78	0.802	0.774
	6	0.784	0.779	0.803	0.782
	7	0.783	0.782	0.805	0.711
	8	0.783	0.785	0.806	0.739
	9	0.787	0.787	0.801	0.72
	10	0.788	0.778	0.804	0.657
	11	0.791	0.771	0.812	0.655
	12	0.789	0.781	0.808	0.656
	13	0.793	0.774	0.8	0.748
	14	0.788	0.779	0.81	0.749
	15	0.789	0.785	0.806	0.771
	16	0.787	0.78	0.806	0.685
	17	0.786	0.781	0.805	0.695
	18	0.787	0.777	0.807	0.78
	19	0.788	0.782	0.806	0.725
	20	0.791	0.78	0.804	0.787
	21	0.794	0.784	0.814	0.813
	22	0.793	0.784	0.808	0.823
	23	0.791	0.789	0.814	0.791
	24	0.794	0.785	0.808	0.836
	25	0.792	0.78	0.805	0.767
	26	0.79	0.783	0.809	0.825
	27	0.796	0.783	0.81	0.8
	28	0.796	0.781	0.801	0.816
	29	0.799	0.782	0.805	0.8
	30	0.799	0.78	0.804	0.759
	average	0.7893	0.7814	0.805867	0.749233
	standard deviation	0.00461988	0.00372916	0.00387069	0.0539312
2	1	0.735	0.738	0.742	0.606
	2	0.731	0.739	0.749	0.614
	3	0.728	0.742	0.754	0.665
	4	0.718	0.716	0.765	0.667
	5	0.722	0.727	0.752	0.718
	6	0.721	0.726	0.748	0.699
	7	0.733	0.716	0.749	0.675
	8	0.728	0.729	0.747	0.69
	9	0.727	0.734	0.742	0.657
	10	0.723	0.72	0.763	0.593
	11	0.731	0.725	0.756	0.599
	12	0.727	0.72	0.756	0.599
	13	0.743	0.717	0.751	0.693
	14	0.724	0.724	0.76	0.691
	15	0.735	0.729	0.755	0.718
	average	0.7284	0.7268	0.7526	0.658933
	standard deviation	0.00628013	0.0081666	0.00660101	0.043553
4	1	0.711	0.684	0.766	0.593
	2	0.723	0.694	0.756	0.618
	3	0.725	0.703	0.764	0.7
	4	0.702	0.699	0.728	0.7
	5	0.712	0.696	0.738	0.679
	6	0.711	0.696	0.737	0.698
	7	0.713	0.7	0.745	0.701
	8	0.706	0.713	0.765	0.718
	9	0.703	0.716	0.713	0.735
	10	0.714	0.703	0.746	0.624
	11	0.716	0.69	0.738	0.697
	12	0.713	0.7	0.749	0.707
	13	0.711	0.701	0.735	0.682
	14	0.718	0.704	0.727	0.714
	15	0.719	0.698	0.738	0.665
	average	0.713133	0.6998	0.743	0.682067
	standard deviation	0.0063126	0.00769589	0.0146697	0.0390921
