# Supplementary material for: STIC2 selectively binds ribosome-nascent chain complexes in the cotranslational sorting of Arabidopsis thylakoid proteins
Source: EMBO J. 2024 Aug 27;43(20):4699–719. doi: 10.1038/s44318-024-00211-4 (PMC11480477; doi:10.1038/s44318-024-00211-4)
Supplement: Supplementary file 8 — Source data Fig. 3 [file 44318_2024_211_MOESM8_ESM.zip › Figure 3/3B/Quantification.xlsx]

## Sheet: D1
	1	2	3	4	5	6	7	8	average	standard deviation
	relative protein level [%]
WT	100	100	100	100	100	100	100	100	100	0
stic2	75.2543	81.851	101.301	49.0476	61.2125	82.8738	114.268	79.9184	80.7159	18.1635
ffc stic2 (1)	48.8201	23.7058	53.7887						42.1049	13.1673
ffc stic2 (2)	56.7026	35.9845	55.3384						49.3419	9.46146
ffc stic2 (3)	43.1222	42.5954	54.2389						46.6522	5.36892
ffc	52.6194	54.9445	82.336						63.3	13.4939

## Sheet: D2
	1	2	3	average	standard deviation
	relative protein level [%]
WT	100	100	100	100	0
stic2	86.0263	95.6175	89.33	90.3246	3.97825
ffc stic2 (1)	9.88663	26.1442	30.05	22.0269	8.73133
ffc stic2 (2)	13.8515	30.5618	27.63	24.0144	7.28527
ffc stic2 (3)	6.50175	26.4774	35.15	22.7097	11.9952
ffc	36.0238	18.2187	79.3742	44.5389	25.6824

## Sheet: PsaA
	1	2	3	4	average	standard deviation
	relative protein level [%]
WT	100	100	100	100	100	0
stic2	75.6297	69.1684	74.5007	69.2763	72.1438	2.94881
ffc stic2 (1)	7.2145	8.92	21.9821		12.7055	6.59638
ffc stic2 (2)	6.30077	7.5	19.9791		11.26	6.18479
ffc stic2 (3)	7.24963	9.51	16.5103		11.09	3.94225
ffc	12.2882	18.5266	36.6091		22.4746	10.314

## Sheet: PsaB
	1	2	3	4	5	average	standard deviation
	relative protein level [%]
WT	100	100	100	100	100	100	0
stic2	102.238	76.8937	64.0443	89.2334	104.954	87.4726	15.411
ffc stic2 (1)	50.3995	25.5591	12.2435			29.4007	15.8122
ffc stic2 (2)	59.8071	43.8576	11.5388	59.1257		43.5823	19.5685
ffc stic2 (3)	42.6182	30.3859	21.3794	12.3165	45.0583	30.3516	12.43
ffc	78.8249	55.3688	28.8415	70.5803		58.4039	19.0291
