# Supplementary material for: STIC2 selectively binds ribosome-nascent chain complexes in the cotranslational sorting of Arabidopsis thylakoid proteins
Source: EMBO J. 2024 Aug 27;43(20):4699–719. doi: 10.1038/s44318-024-00211-4 (PMC11480477; doi:10.1038/s44318-024-00211-4)
Supplement: Supplementary file 8 — Source data Fig. 3 [file 44318_2024_211_MOESM8_ESM.zip › Figure 3/3C/Quantification.xlsx]

## Sheet: Quantification D1 synthesis
time [min]		Col-0	stic2	ffc	ffc stic2
		rel. Amount of newly synthesized D1 [%]
15	1	100	125.379	105.91	15.7161
	2	100	73.0875	112.997	30.3869
	3	100	101.316	108.56	30.465
	4	100		35.638	38.091
	5	100		86.1287	54.8936
	6	100			12.7127
	7	100			46.8378
	average	100	99.9277	89.8466	32.729
	standard deviation	0	21.3706	28.6235	14.2417
30	1	100	121.042	107.232	38.8955
	2	100	85.1678	90.6611	43.9722
	3	100	99.5657	117.85	97.1502
	4	100		69.2212	65.5008
	5	100			42.3749
	average	100	101.925	96.2411	57.5787
	standard deviation	0	14.7402	18.364	21.8816
45	1	100	89.5667	83.76	37.4247
	2	100	108.333	67.7438	85.4222
	3	100	93.6158	99.3908	70.1157
	4	100		97.2644	77.5434
	5	100		57.9063	46.3568
	6	100			74.1563
	average	100	97.1718	81.2131	65.1698
	standard deviation	0	8.06341	16.2431	17.283
60	1	100	99.3196	61.5681	59.7448
	2	100	121.971	58.326	49.9753
	3	100	70.2448	93.5668	63.2339
	4	100		56.8941	46.9102
	5	100			49.3299
	average	100	97.1784	67.5887	53.8388
	standard deviation	0	21.1713	15.0937	6.42515
