# Supplementary material for: STIC2 selectively binds ribosome-nascent chain complexes in the cotranslational sorting of Arabidopsis thylakoid proteins
Source: EMBO J. 2024 Aug 27;43(20):4699–719. doi: 10.1038/s44318-024-00211-4 (PMC11480477; doi:10.1038/s44318-024-00211-4)
Supplement: Supplementary file 9 — Source data Fig. 4 [file 44318_2024_211_MOESM9_ESM.zip]

Archive with 16 entries (13 files):
- Figure 4/4A/
- Figure 4/4A/Western cpSRP54 fractions 10-18.tif
- Figure 4/4A/Western cpSRP54 fractions 1-9.tif
- Figure 4/4A/Western STIC2 fractions 10-18.tif
- Figure 4/4A/Western STIC2 fractions 1-9.tif
- Figure 4/4A/Western uL24 fractions 10-18.tif
- Figure 4/4A/Western uL24 fractions 1-9.tif
- Figure 4/4A/Western uS5 fractions 10-18.tif
- Figure 4/4A/Western uS5 fractions 1-9.tif
- Figure 4/4B/
- Figure 4/4B/Coomassie.tif
- Figure 4/4B/Western Alb3.tif
- Figure 4/4B/Western SSU.tif
- Figure 4/4B/Western STIC2.tif
- Figure 4/4C/
- Figure 4/4C/Numerical data ribosome footprints.xlsx
