# Supplementary material for: STIC2 selectively binds ribosome-nascent chain complexes in the cotranslational sorting of Arabidopsis thylakoid proteins
Source: EMBO J. 2024 Aug 27;43(20):4699–719. doi: 10.1038/s44318-024-00211-4 (PMC11480477; doi:10.1038/s44318-024-00211-4)
Supplement: Supplementary file 9 — Source data Fig. 4 [file 44318_2024_211_MOESM9_ESM.zip › Figure 4/4C/Numerical data ribosome footprints.xlsx]

## Sheet: Source data Fig. 4C
	footprint yield [µg/g fresh weight]
	membrane 1	membrane 2	membrane 3	soluble 1	soluble 2	soluble 3
WT	23.77	21.34	23.21	20.38	20.49	23.44
ffc	12.17	11.32		39.02	40.11
stic2	25.78	21.21	22.78	35.21	28.95	32.01
ffc stic2	16.46	23.01	24.02	35.07	36.76	41.83
	footprint yield [µg/g fresh weight]
	average membrane	standard deviation membrane	average soluble	standard deviation soluble
WT	22.7733	1.27249	21.4367	1.73581
ffc	11.745		39.565
stic2	23.2567	2.32199	32.0567	3.13026
ffc stic2	21.1633	4.10439	37.8867	3.51802
