# Supplementary material for: STIC2 selectively binds ribosome-nascent chain complexes in the cotranslational sorting of Arabidopsis thylakoid proteins
Source: EMBO J. 2024 Aug 27;43(20):4699–719. doi: 10.1038/s44318-024-00211-4 (PMC11480477; doi:10.1038/s44318-024-00211-4)
Supplement: Supplementary file 10 — Source data Fig. 5 [file 44318_2024_211_MOESM10_ESM.zip]

Archive with 4 entries (2 files):
- Figure 5/5A/
- Figure 5/5A/Information Source Data.xlsx
- Figure 5/5B/
- Figure 5/5B/Isothermal Titration Calorimetry.xlsx
