# Supplementary material for: STIC2 selectively binds ribosome-nascent chain complexes in the cotranslational sorting of Arabidopsis thylakoid proteins
Source: EMBO J. 2024 Aug 27;43(20):4699–719. doi: 10.1038/s44318-024-00211-4 (PMC11480477; doi:10.1038/s44318-024-00211-4)
Supplement: Supplementary file 10 — Source data Fig. 5 [file 44318_2024_211_MOESM10_ESM.zip › Figure 5/5B/Isothermal Titration Calorimetry.xlsx]

## Sheet: ITC His-STIC2 with Alb3C-His
	Stoichiometry N	Association constant K [1/M]	Dissociation constant Kd [µM]	Enthalpy ∆H [cal/mol]	Entropy ∆S [cal/mol/deg]
1	0.351 ± 0.07	8150 ± 958	123	-5440 ± 1314	-0,355
2	0.346 ± 0.09	7560 ± 1.080	132	-5286 ± 1667	0,014
3	0.371 ± 0.376	9550 ± 4150	105	-5454 ± 6104	-0,0848
4	0.667 ± 0.3	5450 ± 2200	183	-4020 ± 2337	3,61

## Sheet: ITC His-STIC2 with Alb4C-His
	Stoichiometry N	Association constant K [1/M]	Dissociation constant Kd [µM]	Enthalpy ∆H [cal/mol]	Entropy ∆S [cal/mol/deg]
1	0.524 ± 0.01	83600 ± 4780	12	-14310 ± 268	-25.5
2	0.393 ± 0.01	54500 ± 2880	18.3	-13330 ± 437	-23
3	0.506 ± 0.0	48700 ± 1310	20.5	-10570 ± 155	-14
4	0.445 ± 0.0	49200 ± 1170	20.3	-12250 ± 176	-19.6
5	0.569 ± 0.03	83200 ± 1880	12	-11390 ± 682.3	-15.7
