# Supplementary material for: STIC2 selectively binds ribosome-nascent chain complexes in the cotranslational sorting of Arabidopsis thylakoid proteins
Source: EMBO J. 2024 Aug 27;43(20):4699–719. doi: 10.1038/s44318-024-00211-4 (PMC11480477; doi:10.1038/s44318-024-00211-4)
Supplement: Supplementary file 11 — Source data Fig. 6 [file 44318_2024_211_MOESM11_ESM.zip]

Archive with 24 entries (21 files):
- Figure 6/6D/
- Figure 6/6D/Coomassie left panel load.tif
- Figure 6/6D/Coomassie right panel load.tif
- Figure 6/6D/Quantification.xlsx
- Figure 6/6D/Western left panel Alb4C.tif
- Figure 6/6D/Western left panel STIC2.tif
- Figure 6/6D/Western right panel Alb4C.tif
- Figure 6/6D/Western right panel STIC2.tif
- Figure 6/6E/
- Figure 6/6E/Coomassie left panel load.tif
- Figure 6/6E/Coomassie right panel load.tif
- Figure 6/6E/Quantification.xlsx
- Figure 6/6E/Western left panel Alb4C.tif
- Figure 6/6E/Western left panel STIC2.tif
- Figure 6/6E/Western right panel His.tif
- Figure 6/6E/Western right panel STIC2.tif
- Figure 6/6F/
- Figure 6/6F/Coomassie left panel load.tif
- Figure 6/6F/Coomassie right panel load.tif
- Figure 6/6F/Quantification.xlsx
- Figure 6/6F/Western left panel His.tif
- Figure 6/6F/Western left panel STIC2.tif
- Figure 6/6F/Western right panel His.tif
- Figure 6/6F/Western right panel STIC2.tif
