# Supplementary material for: STIC2 selectively binds ribosome-nascent chain complexes in the cotranslational sorting of Arabidopsis thylakoid proteins
Source: EMBO J. 2024 Aug 27;43(20):4699–719. doi: 10.1038/s44318-024-00211-4 (PMC11480477; doi:10.1038/s44318-024-00211-4)
Supplement: Supplementary file 11 — Source data Fig. 6 [file 44318_2024_211_MOESM11_ESM.zip › Figure 6/6D/Quantification.xlsx]

## Sheet: Source data Fig. 6D
	1	2	3	average	standard deviation
	relative amount of co-eluted Alb4C-His [%]
GST-STIC2 + Alb4C-His	100	100	100	100	0
GST-STIC2 + Alb4C-His R399G	25.99	31.34	45.83	34.3867	8.38125
GST-STIC2 + Alb4C-His F400G	34.55	13.89	10.51	19.65	10.6259
GST-STIC2 + Alb4C-His E407G	18.07	31.04	40.66	29.9233	9.25607
GST-STIC2 + Alb4C-His R410G	16.72	39.84	47.28	34.6133	13.012
