# Supplementary material for: STIC2 selectively binds ribosome-nascent chain complexes in the cotranslational sorting of Arabidopsis thylakoid proteins
Source: EMBO J. 2024 Aug 27;43(20):4699–719. doi: 10.1038/s44318-024-00211-4 (PMC11480477; doi:10.1038/s44318-024-00211-4)
Supplement: Supplementary file 11 — Source data Fig. 6 [file 44318_2024_211_MOESM11_ESM.zip › Figure 6/6E/Quantification.xlsx]

## Sheet: Source data Fig. 6E
	1	2	3	average	standard deviation
	relative amount of co-eluted Alb4C-His [%]
GST-STIC2 + Alb4C-His	100	100	100	100	0
GST-STIC2 G111L + Alb4C-His	90.4789	23.1243	36.7615	50.1215	29.075
GST-STIC2 E112A + Alb4C-His	39.9323	32.983	34.48	35.7984	2.9863
GST-STIC2 K115A + Alb4C-His	116.963	101.544	52.3784	90.2953	27.5403
GST-STIC2 E131G + Alb4C-His	20.4959	22.8029	23.63	22.3096	1.32621
GST-STIC2 E112A K115A + Alb4C-His	35.1821	28.831	42.1033	35.3722	5.42006
