# Supplementary material for: STIC2 selectively binds ribosome-nascent chain complexes in the cotranslational sorting of Arabidopsis thylakoid proteins
Source: EMBO J. 2024 Aug 27;43(20):4699–719. doi: 10.1038/s44318-024-00211-4 (PMC11480477; doi:10.1038/s44318-024-00211-4)
Supplement: Supplementary file 11 — Source data Fig. 6 [file 44318_2024_211_MOESM11_ESM.zip › Figure 6/6F/Quantification.xlsx]

## Sheet: Source Data Fig. 6F
	1	2	3	4	average	standard deviation
	relative amount of co-eluted Alb3C-His [%]
GST-STIC2 + Alb3C-His	100	100	100	100	100	0
GST-STIC2 G111L + Alb3C-His	9.13222	63.0864	61.8295	12.0563	36.5261	25.9563
GST-STIC2 E112A + Alb3C-His	76.7835	101.461	76.9915		85.0788	11.5846
GST-STIC2 K115A + Alb3C-His	24.524	53.8919	41.1926		39.8695	12.0258
GST-STIC2 E131G + Alb3C-His	11.3301	15.7716	13.02		13.3739	1.83046
GST-STIC2 E112A K115A + Alb3C-His	13.169	12.0694	31.3187		18.8524	8.82645
